# Supplementary material for: Identification of the microRNA networks contributing to macrophage differentiation and function
Source: Oncotarget. 2016 Apr 22;7(20):28806–20. doi: 10.18632/oncotarget.8933 (PMC5045358; doi:10.18632/oncotarget.8933)
Supplement: Supplementary file 1 [file oncotarget-07-28806-s001.xls]

## Sheet: Total
systematic_name	Fold change([D6] vs [D4])			Regulation([D6] vs [D4])	Fold change([D8] vs [D4])			Regulation([D8] vs [D4])	Fold change([D10] vs [D4])			Regulation([D10] vs [D4])	Fold change([D12] vs [D4])			Regulation([D12] vs [D4])	Fold change([D14] vs [D4])			Regulation([D14] vs [D4])	active_sequence	chr	control_type	mirbase accession No	start	stop	strand
mmu-let-7e	-1.13305			down	-8.50956			down	-57.3734			down	-102.838			down	-118.155			down	AACTATACAACCTCCTACC	chr17	0	MIMAT0000524	17967334	17967351	-
mmu-miR-125a-3p	-2.60694			down	-2.2089			down	-2.17459			down	-1.63905			down	-5.23264			down	GGCTCCCAAGAACCTC	chr17	0	MIMAT0004528	17967826	17967840	-
mmu-miR-125b-5p	1.39755			up	3.15775			up	-2.59994			down	-5.38463			down	-380.01			down	TCACAAGTTAGGGTCTC	chr9	0	MIMAT0000136	41390028	41390044	-
mmu-miR-126-3p	-1.36164			down	-2.15398			down	-87.2239			down	-143.512			down	-180.121			down	CGCATTATTACTCACGGTA	chr2	0	MIMAT0000138	26446926	26446943	-
mmu-miR-126-5p	-1.3522			down	-80.4956			down	-62.4967			down	-112.021			down	-128.706			down	CGCGTACCAAAAGTAATAATG	chr2	0	MIMAT0000137	26446886	26446905	-
mmu-miR-129-3p	-2.98747			down	-27.8851			down	-159.468			down	-285.834			down	-328.41			down	ATGCTTTTTGGGGTAAGG	chr2	0	MIMAT0000544	94081598	94081582	+
mmu-miR-130a	-1.27943			down	-2.18488			down	-5.67401			down	-21.6896			down	-457.714			down	ATGCCCTTTTAACATTGCA	chr2	0	MIMAT0000141	84581334	84581317	+
mmu-miR-132	155.644			up	98.032			up	9.53645			up	56.5316			up	4.68695			up	CGACCATGGCTGTAGA	chr11	0	MIMAT0000144	74987232	74987246	-
mmu-miR-135a	-1.28775			down	-1.09761			down	76.5951			up	168.563			up	157.465			up	TCACATAGGAATAAAAAGCCATA	chr9	0	MIMAT0000147	106056471	106056493	-
mmu-miR-139-5p	-1.77863			down	-3.07727			down	-11.8829			down	-5.86099			down	-4.2892			down	CTGGAGACACGTGCACT	chr7	0	MIMAT0000656	108623902	108623917	-
mmu-miR-144	-4285.8			down	-3653.01			down	-2836.19			down	-5083.66			down	-5840.87			down	AGTACATCATCTATACTGTA	chr11	0	MIMAT0000156	77886550	77886568	-
mmu-miR-146a	2.02722			up	1.68439			up	-4.88441			down	-37.6981			down	-3127.65			down	AACCCATGGAATTCAGTTC	chr11	0	MIMAT0000158	43187925	43187908	+
mmu-miR-146b	1.91166			up	6.37816			up	16.6242			up	27.0236			up	37.9175			up	AGCCTATGGAATTCAGTTC	chr19	0	MIMAT0003475	46417284	46417301	-
mmu-miR-146b*	-1.28775			down	-1.09761			down	129.875			up	162.591			up	240.887			up	ACCAGAACTGAGTCCCT	chr19	0	MIMAT0004826	46417324	46417339	-
mmu-miR-152	47.7963			up	176.77			up	381.529			up	390.42			up	355.998			up	CCAAGTTCTGTCATGCA	chr11	0	MIMAT0000162	96711758	96711773	-
mmu-miR-155	1.98173			up	4.23489			up	1.68609			up	-1.67412			down	-5.80314			down	ACCCCTATCACAATTAGC	chr16	0	MIMAT0000165	84714394	84714410	-
mmu-miR-181a-1*	-1.26288			down	-2.2049			down	-3.78152			down	-9.09491			down	-676.824			down	GGTACAATCAACGGTCGA	chr1	0	MIMAT0000660	139863090	139863106	-
mmu-miR-181c	1.26534			up	-1.07149			down	-5.01114			down	-7.71097			down	-8.01612			down	ACTCACCGACAGGTTGAAT	chr8	0	MIMAT0000674	86702809	86702792	+
mmu-miR-181d	-1.24175			down	-1.72437			down	-2.59267			down	-4.74135			down	-9.06597			down	ACCCACCGACAACAATG	chr8	0	MIMAT0004324	86702643	86702628	+
mmu-miR-1896	-2.87197			down	1.07778			up	2.42033			up	5.05385			up	4.05371			up	CTCCTCACCCACCA	chr13	0	MIMAT0007873	21537087	21537099	-
mmu-miR-190b	-213.383			down	-24.8709			down	-141.21			down	-253.108			down	-31.5507			down	AACCCAATATCAAACATATCA	chr3	0	MIMAT0004852	89873953	89873972	-
mmu-miR-191	1.59641			up	1.29772			up	-43.6841			down	-14.1851			down	-16.2361			down	CAGCTGCTTTTGGGA	chr9	0	MIMAT0000221	108470665	108470678	-
mmu-miR-193b	292.021			up	1670.04			up	2211.98			up	1031.55			up	639.718			up	AGCGGGACTTTGTGGGC	chr16	0	MIMAT0004859	13449669	13449684	-
mmu-miR-194	1.31072			up	1.0368			up	2.34953			up	5.05502			up	5.9056			up	TCCACATGGAGTTGCT	chr1	0	MIMAT0000224	187137210	187137225	-
mmu-miR-196a	-1.45786			down	-11.2192			down	-45.2403			down	-81.0898			down	-93.1682			down	CCCAACAACATGAAACTACCTA	chr11	0	MIMAT0000518	96126501	96126522	-
mmu-miR-196b	-1.04925			down	-1.73869			down	-2.5989			down	-4.27511			down	-6.38474			down	CCCAACAACAGGAAACTACC	chr6	0	MIMAT0001081	52180116	52180098	+
mmu-miR-200a	-1.28775			down	-1.09761			down	8.58367			up	120.721			up	219.746			up	ACATCGTTACCAGACAGT	chr4	0	MIMAT0000519	155429079	155429063	+
mmu-miR-200b	-1.28775			down	-1.09761			down	117.315			up	313.995			up	470.435			up	TCATCATTACCAGGCAG	chr4	0	MIMAT0000233	155429855	155429840	+
mmu-miR-20a*	-1.79719			down	-1.73589			down	-2.0461			down	-4.33066			down	-7.36567			down	CTTTAAGTGCTCGTAATGCA	chr14	0	MIMAT0004627	115443444	115443462	-
mmu-miR-210	2.05367			up	2.90323			up	13.104			up	28.8599			up	77.2382			up	TCAGCCGCTGTCACAC	chr7	0	MIMAT0000658	148407369	148407355	+
mmu-miR-26b*	-1.28775			down	-1.09761			down	33.7459			up	25.5591			up	40.9376			up	GAGCCAAGTAATGGAGAACA	chr1	0	MIMAT0004630	74440937	74440955	-
mmu-miR-28	90.9423			up	74.2255			up	1.17345			up	68.3387			up	109.746			up	CTCAATAGACTGTGAGCTCC	chr16	0	MIMAT0000653	24827957	24827975	-
mmu-miR-292-5p	-7.17131			down	-6.11248			down	22.3942			up	56.4962			up	57.7328			up	CAAAAGAGCCCCCAG	chr7	0	MIMAT0000369	3219209	3219222	-
mmu-miR-297c	1.07602			up	-1.3253			down	-66.0774			down	-118.439			down	-136.08			down	ACATGTACATGCACACATACA	chr2	0	MIMAT0004865	10430655	10430674	-
mmu-miR-29c*	-1.28775			down	-1.09761			down	1.17345			up	154.668			up	201.7			up	GAACACCAGGAGAAATCGGTC	chr1	0	MIMAT0004632	196863758	196863777	-
mmu-miR-328	6.50788			up	-1.09761			down	1.17345			up	43.6291			up	45.4237			up	ACGGAAGGGCAGAGAGGG	chr8	0	MIMAT0000565	107832345	107832329	+
mmu-miR-362-5p	1.49621			up	1.75994			up	2.67843			up	4.60203			up	5.65909			up	ATTCACACCTAGGTTCCA	chrX	0	MIMAT0000706	6819135	6819119	+
mmu-miR-363	-2.70893			down	-171.754			down	-133.35			down	-239.02			down	-274.622			down	TACAGATGGATACCGTGCA	chrX	0	MIMAT0000708	50094940	50094923	+
mmu-miR-365	1.68978			up	7.36458			up	9.93272			up	6.52592			up	4.80335			up	ATAAGGATTTTTAGGGGCATTA	chr11	0	MIMAT0000711	79539969	79539990	-
mmu-miR-374	-1.29532			down	-1.92478			down	-3.33959			down	-4.76485			down	-6.71082			down	CACTTAGCAGGTTGTATT	chrX	0	MIMAT0003727	100768441	100768425	+
mmu-miR-378	-1.60232			down	-2.13798			down	-3.89138			down	-7.66782			down	-11.5282			down	CCTTCTGACTCCAA	chr18	0	MIMAT0003151	61557551	61557539	+
mmu-miR-378*	8.28858			up	-8.47485			down	-6.57986			down	-11.7939			down	-13.5506			down	ACACAGGACCTGGAGTCA	chr18	0	MIMAT0000742	61557514	61557498	+
mmu-miR-421	-1.34863			down	-14.2643			down	-82.9167			down	-148.622			down	-170.759			down	GCGCCCAATTAATGTCTG	chrX	0	MIMAT0004869	100768326	100768310	+
mmu-miR-423-3p	3.89795			up	-1.09761			down	6.83811			up	49.2649			up	27.056			up	ACTGAGGGGCCTCA	chr11	0	MIMAT0003454	76891652	76891640	+
mmu-miR-429	-1.28775			down	-1.09761			down	1.17345			up	122.865			up	165.022			up	ACGGCATTACCAGACAGTA	chr4	0	MIMAT0001537	155428085	155428068	+
mmu-miR-451	-11.2298			down	-2744.69			down	-26194.3			down	-46951.4			down	-53944.8			down	AACTCAGTAATGGTAACGGTTT	chr11	0	MIMAT0001632	77886689	77886709	-
mmu-miR-466a-3p	1.0653			up	-21.7953			down	-206.864			down	-370.788			down	-426.017			down	TCTTATGTGTGCGTGTA	chr2	0	MIMAT0002107	10395901	10395917	-
mmu-miR-466i	61.2311			up	56.2783			up	82.5553			up	51.5603			up	42.3948			up	TAGTGTGTATGTGTGTGTG	chr13	0	MIMAT0005834	17839390	17839407	-
mmu-miR-467a	1.89128			up	-81.2147			down	-63.055			down	-113.021			down	-129.856			down	CGCATATACATGCAGGCA	chr2	0	MIMAT0003409	10397986	10398003	-
mmu-miR-467a-1*	1.07524			up	-1.75724			down	-90.0348			down	-161.381			down	-185.418			down	GTGTAGGTGTGTGTATG	chr2	0	MIMAT0002108	10398023	10398039	-
mmu-miR-467b	1.39541			up	-1.01884			down	-204.889			down	-367.248			down	-421.949			down	CATATACATGCAGGCACT	chr2	0	MIMAT0005448	10402887	10402903	-
mmu-miR-467e	1.09931			up	-1.22384			down	-145.182			down	-260.228			down	-298.989			down	ACATATACATGCTCACACT	chr2	0	MIMAT0005293	10427362	10427379	-
mmu-miR-486	-6.78668			down	-792.042			down	-614.94			down	-1102.23			down	-1266.41			down	CTCGGGGCAGCTCA	chr8	0	MIMAT0003130	24253068	24253080	-
mmu-miR-494	-5.20251			down	-1.61946			down	-1.86857			down	-4.08185			down	-5.03679			down	GAGGTTTCCCGTGTA	chr12	0	MIMAT0003182	110953585	110953598	-
mmu-miR-539	-178.5			down	-3.43082			down	-118.125			down	-211.731			down	-243.268			down	ACACACCAAGGATAATTTCT	chr12	0	MIMAT0003169	110966349	110966367	-
mmu-miR-542-5p	-1.21308			down	-39.3213			down	-30.529			down	-54.721			down	-62.8717			down	TCGTGACATGATGATCCCC	chrX	0	MIMAT0003171	50402614	50402597	+
mmu-miR-546	-1.28775			down	-1.09761			down	34.531			up	175.584			up	65.3133			up	GACTCCGTGCCAC	chr10	0	MIMAT0003166	126435531	126435542	-
mmu-miR-669b	-1.4779			down	-1.37795			down	-3.4931			down	-4.81691			down	-5.57802			down	ACATGCACATGCACACA	chr2	0	MIMAT0003476	10389446	10389462	-
mmu-miR-669f	1.13435			up	-1.5401			down	-5.4855			down	-12.8249			down	-7.5283			down	ATACGTGTGTGTGTATGTA	chr2	0	MIMAT0005839	10388917	10388934	-
mmu-miR-670	-57.6638			down	-49.1499			down	-38.1599			down	-68.3988			down	-78.5868			down	TTCACCACATACACTCAG	chr2	0	MIMAT0003736	94101498	94101482	+
mmu-miR-711	-1.44196			down	-2.79814			down	-3.72585			down	-4.56337			down	-5.6221			down	CTTACATCTCTCCCCG	chr9	0	MIMAT0003501	108872022	108872036	-
mmu-miR-714	-4.51907			down	-3.48474			down	-5.34909			down	-13.7675			down	-262.665			down	GCGACCGACCGGCC		0	MIMAT0003505
mmu-miR-744*	-1.28775			down	-1.09761			down	1.17345			up	22.3035			up	28.9162			up	AGGTTGAGGTTAGTGGCA	chr11	0	MIMAT0004820	65548325	65548309	+
mmu-miR-760	-1.28775			down	-1.09761			down	1.17345			up	118.902			up	103.931			up	TCCCCACAGACCCA	chr3	0	MIMAT0003898	121996591	121996579	+
mmu-miR-7b	-11.7552			down	-1.30073			down	-63.2445			down	-113.361			down	-130.246			down	ACAACAAAATCACAAGTCTTCCA	chr17	0	MIMAT0000678	56382441	56382462	-
mmu-miR-805	-3.87829			down	-3.67281			down	-136.082			down	-243.918			down	-280.249			down	CCCTATGTCCTGAT		0	MIMAT0004211
mmu-miR-92a*	-1.28775			down	-1.09761			down	1.17345			up	50.5394			up	51.6036			up	GTAATGCCACCAATCCCC	chrX	0	MIMAT0004635	50095051	50095035	+
mmu-miR-96	-1.28775			down	-1.09761			down	96.5112			up	115.42			up	80.7096			up	AGCAAAAATGTGCTAGTGCCAA	chr6	0	MIMAT0000541	30119491	30119471	+
mmu-miR-99a	1.34745			up	2.27332			up	-122.294			down	-219.203			down	-251.853			down	CACAAGATCGGATCTACGG	chr16	0	MIMAT0000131	77599189	77599206	-

## Sheet: Supp Table1
Supplementary Table 1. Annotation of miRNAs with 5 fold changes, as shown in Figure 2
	mirbase number	miRNA ID	active sequence	chromosome
1	MIMAT0000123	mmu-miR-1	ATACATACTTCTTTACATTCC	2
2	MIMAT0000125	mmu-miR-23b	GGTAATCCCTGGCAATG	13
3	MIMAT0000126	mmu-miR-27b	GCAGAACTTAGCCACTG	13
4	MIMAT0000131	mmu-miR-99a	CACAAGATCGGATCTACGG	16
5	MIMAT0000132	mmu-miR-99b	CGCAAGGTCGGTTCTA	17
6	MIMAT0000133	mmu-miR-101a	TTCAGTTATCACAGTACTGTA	4
7	MIMAT0000135	mmu-miR-125a-5p	TCACAGGTTAAAGGGTCTC	17
8	MIMAT0000136	mmu-miR-125b-5p	TCACAAGTTAGGGTCTC	9
9	MIMAT0000137	mmu-miR-126-5p	CGCGTACCAAAAGTAATAATG	2
10	MIMAT0000138	mmu-miR-126-3p	CGCATTATTACTCACGGTA	2
11	MIMAT0000141	mmu-miR-130a	ATGCCCTTTTAACATTGCA	2
12	MIMAT0000146	mmu-miR-134	CCCCTCTGGTCAA	12
13	MIMAT0000153	mmu-miR-141	CCATCTTTACCAGACAG	6
14	MIMAT0000156	mmu-miR-144	AGTACATCATCTATACTGTA	11
15	MIMAT0000160	mmu-miR-150	CACTGGTACAAGGGTT	7
16	MIMAT0000162	mmu-miR-152	CCAAGTTCTGTCATGCA	11
17	MIMAT0000165	mmu-miR-155	ACCCCTATCACAATTAGC	16
18	MIMAT0000209	mmu-miR-129-5p	GCAAGCCCAGACCGC	2
19	MIMAT0000218	mmu-miR-24-1*	ACTGATATCAGCTCAGTAGGC	13
20	MIMAT0000219	mmu-miR-24	CTGTTCCTGCTGAACTGA	8
21	MIMAT0000224	mmu-miR-194	TCCACATGGAGTTGCT	1
22	MIMAT0000229	mmu-miR-199a-5p	GAACAGGTAGTCTGAACAC	1
23	MIMAT0000230	mmu-miR-199a-3p	TAACCAATGTGCAGACTACT	1
24	MIMAT0000369	mmu-miR-292-5p	CAAAAGAGCCCCCAG	7
25	MIMAT0000372	mmu-miR-294	ACACACAAAAGGGAAGCACTT	7
26	MIMAT0000384	mmu-let-7d*	AGAAAGGCAGCAGGTCGT	13
27	MIMAT0000517	mmu-miR-192	GGCTGTCAATTCATAGGTC	19
28	MIMAT0000524	mmu-let-7e	AACTATACAACCTCCTACC	17
29	MIMAT0000530	mmu-miR-21	TCAACATCAGTCTGATAAGC	11
30	MIMAT0000531	mmu-miR-22	ACAGTTCTTCAACTGGCAG	11
31	MIMAT0000542	mmu-miR-34a	ACAACCAGCTAAGACACTGC	4
32	MIMAT0000544	mmu-miR-129-3p	ATGCTTTTTGGGGTAAGG	2
33	MIMAT0000555	mmu-miR-324-5p	ACACCAATGCCCTAGGG	11
34	MIMAT0000559	mmu-miR-326	ACTGGAGGAAGGGCCCA	7
35	MIMAT0000565	mmu-miR-328	ACGGAAGGGCAGAGAGGG	8
36	MIMAT0000588	mmu-miR-341	ACCGACCGACCGATC	12
37	MIMAT0000590	mmu-miR-342-3p	ACGGGTGCGATTTCTGT	12
38	MIMAT0000655	mmu-miR-100	CACAAGTTCGGATCTACGG	9
39	MIMAT0000656	mmu-miR-139-5p	CTGGAGACACGTGCACT	7
40	MIMAT0000657	mmu-miR-200c	TCCATCATTACCCGGC	6
41	MIMAT0000658	mmu-miR-210	TCAGCCGCTGTCACAC	7
42	MIMAT0000660	mmu-miR-181a-1*	GGTACAATCAACGGTCGA	1
43	MIMAT0000664	mmu-miR-219	AGAATTGCGTTTGGACAATCA	2
44	MIMAT0000669	mmu-miR-221	GAAACCCAGCAGACAATGTA	X
45	MIMAT0000670	mmu-miR-222	ACCCAGTAGCCAGA	X
46	MIMAT0000674	mmu-miR-181c	ACTCACCGACAGGTTGAAT	8
47	MIMAT0000678	mmu-miR-7b	ACAACAAAATCACAAGTCTTCCA	17
48	MIMAT0000708	mmu-miR-363	TACAGATGGATACCGTGCA	X
49	MIMAT0000742	mmu-miR-378*	ACACAGGACCTGGAGTCA	18
50	MIMAT0001081	mmu-miR-196b	CCCAACAACAGGAAACTACC	6
51	MIMAT0001095	mmu-miR-370	ACCAGGTTCCACCCC	12
52	MIMAT0001632	mmu-miR-451	AACTCAGTAATGGTAACGGTTT	11
53	MIMAT0001637	mmu-miR-452	GTCTCAGTTTCCTCTGCA	X
54	MIMAT0002109	mmu-miR-468	CAGACACACGCACATCA	6
55	MIMAT0003130	mmu-miR-486	CTCGGGGCAGCTCA	8
56	MIMAT0003166	mmu-miR-546	GACTCCGTGCCAC	10
57	MIMAT0003172	mmu-miR-542-3p	TTTCAGTTATCAATCTGTCACA	X
58	MIMAT0003184	mmu-miR-487b	AAGTGGATGACCCTGTAC	12
59	MIMAT0003409	mmu-miR-467a	CGCATATACATGCAGGCA	2
60	MIMAT0003452	mmu-miR-678	CCTCCAGTCCTTG	10
61	MIMAT0003453	mmu-miR-497	TACAAACCACAGTGTGCTGC	11
62	MIMAT0003458	mmu-miR-681	AGCTGCCTGCCAG	12
63	MIMAT0003463	mmu-miR-685	GTGCCTCACCTCA	14
64	MIMAT0003470	mmu-miR-691	TTTTCTGCCTCTCTT	16
65	MIMAT0003476	mmu-miR-669b	ACATGCACATGCACACA	2
66	MIMAT0003495	mmu-miR-705	TGCCCACCCCACC	6
67	MIMAT0003496	mmu-miR-706	TTTTTTGAGACAGGGTTTC	6
68	MIMAT0003500	mmu-miR-710	CTCAACTCTCCCCA	8
69	MIMAT0003501	mmu-miR-711	CTTACATCTCTCCCCG	9
70	MIMAT0003505	mmu-miR-714	GCGACCGACCGGCC
71	MIMAT0003509	mmu-miR-501-3p	CAAATCCTTGCCCGG	X
72	MIMAT0003511	mmu-miR-450b-5p	TATTCAGGAACATACTGCAAAA	X
73	MIMAT0003512	mmu-miR-450b-3p	ATGCATGCAAAATGTTCCCAA	X
74	MIMAT0003731	mmu-miR-671-5p	CTCCAGCCCCTCC	5
75	MIMAT0003735	mmu-miR-672	TCACACACAGTACACCA	X
76	MIMAT0003740	mmu-miR-674	TACACCACTCCCAT	2
77	MIMAT0003743	mmu-miR-712*	CAACACCCGGGGGT
78	MIMAT0003891	mmu-miR-770-3p	CCAGCTCCACGTC	12
79	MIMAT0003892	mmu-miR-762	GCTCTGTCCCGGC	7
80	MIMAT0003898	mmu-miR-760	TCCCCACAGACCCA	3
81	MIMAT0004211	mmu-miR-805	CCCTATGTCCTGAT
82	MIMAT0004523	mmu-miR-29b*	TAAACCACCATATGAAACCAGC	6
83	MIMAT0004528	mmu-miR-125a-3p	GGCTCCCAAGAACCTC	17
84	MIMAT0004536	mmu-miR-151-5p	ACTAGACTGTGAGCTCCT	15
85	MIMAT0004540	mmu-miR-186*	CCCAAAAAATTCACCTTAGGGC	3
86	MIMAT0004582	mmu-miR-106b*	GCAGCAAGTACCCAC	5
87	MIMAT0004622	mmu-let-7c-1*	GGAAAGCTAGAAGGTTGTACA	16
88	MIMAT0004626	mmu-miR-18a*	CAGAAGGAGCACTTAGGGC	14
89	MIMAT0004628	mmu-miR-21*	GACAGCCCATCGACT	11
90	MIMAT0004629	mmu-miR-22*	TAAAGCTTGCCACTGAAGA	11
91	MIMAT0004631	mmu-miR-29a*	CTGAACACCAAAAGAAATCAGT	6
92	MIMAT0004632	mmu-miR-29c*	GAACACCAGGAGAAATCGGTC	1
93	MIMAT0004781	mmu-miR-532-3p	TGCAAGCCTTGGGTG	X
94	MIMAT0004782	mmu-miR-483	CTCCCTTCTCTTC	7
95	MIMAT0004789	mmu-miR-450a-3p	ATGAATGCAAAGCATCCCCA	X
96	MIMAT0004858	mmu-miR-18b	CTAACAGCACTAGATGCAC	X
97	MIMAT0004861	mmu-miR-877	CCCTGCGCCATCT	17
98	MIMAT0004867	mmu-miR-327	ATCCTCATGCCCCT	14
99	MIMAT0004884	mmu-miR-466h	TACACACAAGCACATGCAC	2
100	MIMAT0005293	mmu-miR-467e	ACATATACATGCTCACACT	2
101	MIMAT0005440	mmu-miR-24-2*	ACTGTTTCAGCTCAGTA	8
102	MIMAT0005460	mmu-miR-1224	CTCCACCTCCC	16
103	MIMAT0005834	mmu-miR-466i	TAGTGTGTATGTGTGTGTG	13
104	MIMAT0005848	mmu-miR-466j	TTACACACATGCACATGC	10
105	MIMAT0005853	mmu-miR-669e	ATGAACATGCACACACA	2
106	MIMAT0005857	mmu-miR-1196	AGGCAGAGGCAGGT	14
107	MIMAT0007867	mmu-miR-1895	TCCTCCTCGTCCTCC	3
108	MIMAT0007871	mmu-miR-1892	ATCCTCCCTCCCGT	12
109	MIMAT0007873	mmu-miR-1896	CTCCTCACCCACCA	13
110	MIMAT0007876	mmu-miR-1907	ACCTCCAGATCCTCTG	15
111	MIMAT0007878	mmu-miR-1894-3p	CTCCCTTCACCCTCT	17
112	MIMAT0009418	mmu-miR-669l	ACATATACATGCACACAC	2

## Sheet: Supp Table2
Symbol	Synonyms	UniGene_cluster	description			GeneID	miRNA	mirbase.accession
Tlr5		Mm.116894	toll-like receptor 5			53791	mmu-let-7e	MIMAT0000524
Thrsp	S14	Mm.28585	thyroid hormone responsive SPOT14 homolog (Rattus)			21835	mmu-let-7e	MIMAT0000524
Tgfbr1	ALK5|AU017191|Alk-5|TbetaR-I|TbetaRI	Mm.197552	transforming growth factor, beta receptor I			21812	mmu-let-7e	MIMAT0000524
Psors1c2	AI448740|Pcg|SPR1	Mm.34201	psoriasis susceptibility 1 candidate 2 (human)			57390	mmu-let-7e	MIMAT0000524
Nod2	ACUG|BLAU|CD|Card15|F830032C23Rik|IBD1|Nlrc2	Mm.222633	nucleotide-binding oligomerization domain containing 2			257632	mmu-let-7e	MIMAT0000524
Msr1	MRS-A|MSR|MSR-A|SR-AI|SR-AII|Scara1|Scvr	Mm.239291	macrophage scavenger receptor 1			20288	mmu-let-7e	MIMAT0000524
Casp3	A830040C14Rik|Apopain|CC3|CPP32|Caspase-3|Lice|Yama|mldy	Mm.34405	caspase 3			12367	mmu-let-7e	MIMAT0000524
Arv1	1110067L22Rik|AI461928|AW121084	Mm.22779	ARV1 homolog (yeast)			68865	mmu-let-7e	MIMAT0000524
Adam8	CD156|CD156a|E430039A18Rik|MS2	Mm.15969	a disintegrin and metallopeptidase domain 8			11501	mmu-let-7e	MIMAT0000524
Klkb1	APS|Kal-3|Kal3|Klk3|PSA	Mm.36341	kallikrein B, plasma 1			16621	mmu-let-7e|mmu-miR-134	MIMAT0000524|MIMAT0000146
Gck	GLK|Gk|HK4|HKIV|HXKP|MODY2	Mm.220358	glucokinase			103988	mmu-let-7e|mmu-miR-152|mmu-miR-877|mmu-miR-1907	MIMAT0000524|MIMAT0000162|MIMAT0004861|MIMAT0007876
Hif1an	2310046M24Rik|A830014H24Rik|FIH1	Mm.145278	hypoxia-inducible factor 1, alpha subunit inhibitor			319594	mmu-let-7e|mmu-miR-294	MIMAT0000524|MIMAT0000372
Adrb2	Adrb-2|Badm|Gpcr7	Mm.5598	adrenergic receptor, beta 2			11555	mmu-let-7e|mmu-miR-452	MIMAT0000524|MIMAT0001637
Serpinf1	AI195227|EPC-1|Pedf|Pedfl|Sdf3	Mm.2044	serine (or cysteine) peptidase inhibitor, clade F, member 1			20317	mmu-miR-1	MIMAT0000123
Rit2	RIBA|Rin|Roc2	Mm.5163	Ras-like without CAAX 2			19762	mmu-miR-1	MIMAT0000123
Panx1	AI847747	Mm.142253	pannexin 1			55991	mmu-miR-1	MIMAT0000123
Ncl	B530004O11Rik|C23|D0Nds28|D1Nds28|Nucl	Mm.154378	nucleolin			17975	mmu-miR-1	MIMAT0000123
Folr1	FBP1|Folbp-1|Folbp1	Mm.2135	folate receptor 1 (adult)			14275	mmu-miR-1	MIMAT0000123
Fn1	E330027I09|Fn|Fn-1|MGC117493	Mm.193099	fibronectin 1			14268	mmu-miR-1	MIMAT0000123
Edn1	ET-1|preproET	Mm.14543	endothelin 1			13614	mmu-miR-1	MIMAT0000123
Cxcl16	0910001K24Rik|AV290116|BB024863|SR-PSOX|Zmynd15		chemokine (C-X-C motif) ligand 16			66102	mmu-miR-1	MIMAT0000123
Nol3	ARC|B430311C09Rik|MYC|NOP|Nop30	Mm.204876	nucleolar protein 3 (apoptosis repressor with CARD domain)			78688	mmu-miR-1|mmu-miR-134	MIMAT0000123|MIMAT0000146
Zfp36	Gos24|Nup475|TIS11D|TISII|Tis11|Ttp|Zfp-36		zinc finger protein 36			22695	mmu-miR-1|mmu-miR-144|mmu-miR-877	MIMAT0000123|MIMAT0000156|MIMAT0004861
Lrrc17	37kDa|4833425M04Rik|6130400C22Rik|P37nb		leucine rich repeat containing 17			74511	mmu-miR-1|mmu-miR-155	MIMAT0000123|MIMAT0000165
Gch1	GTP-CH|GTPCH|Gch	Mm.10651	GTP cyclohydrolase 1			14528	mmu-miR-1|mmu-miR-328	MIMAT0000123|MIMAT0000565
Cxcr4	CD184|Cmkar4|LESTR|PB-CKR|PBSF/SDF-1|Sdf1r	Mm.1401	chemokine (C-X-C motif) receptor 4			12767	mmu-miR-1|mmu-miR-467a	MIMAT0000123|MIMAT0003409
Nt5c2	2010002I23Rik|CnII|Gmp|Nt5b|Pnt5|cN-II	Mm.248652	5'-nucleotidase, cytosolic II			76952	mmu-miR-1|mmu-miR-706	MIMAT0000123|MIMAT0003496
Tcf4	5730422P05Rik|ASP-I2|E2-2|E2.2|ITF-2|ITF-2b|ITF2|ME2|MITF-2A|MITF-2B|SEF-2|SEF2|SEF2-1|TFE|Tcf-4|bHLHb19	Mm.4269	transcription factor 4			21413	mmu-miR-101a	MIMAT0000133
Sult4a1	2400007A17Rik|AI853543|BR-STL-1|Sultx3	Mm.248796	sulfotransferase family 4A, member 1			29859	mmu-miR-101a	MIMAT0000133
Mak	A930010O05Rik	Mm.8149	male germ cell-associated kinase			17152	mmu-miR-101a	MIMAT0000133
Gsk3b	7330414F15Rik|8430431H08Rik|C86142|GSK-3|GSK-3beta|GSK3		glycogen synthase kinase 3 beta			56637	mmu-miR-101a	MIMAT0000133
Ezh2	Enx-1|Enx1h|KIAA4065|KMT6|MGC90723|mKIAA4065	Mm.246688	enhancer of zeste homolog 2 (Drosophila)			14056	mmu-miR-101a	MIMAT0000133
App	AL024401|Abeta|Adap|Cvap|E030013M08Rik|appican|betaAPP		amyloid beta (A4) precursor protein			11820	mmu-miR-101a	MIMAT0000133
Alpk3	AW319487|D330016D04|KIAA1330|MAK|Midori|mKIAA1330		alpha-kinase 3			116904	mmu-miR-101a	MIMAT0000133
Agfg1	AU045498|C130049H11Rik|C85612|D730048C23Rik|Hrb|RAB|Rip		ArfGAP with FG repeats 1			15463	mmu-miR-101a	MIMAT0000133
Ikzf4	A630026H08Rik|Eos|Zfpn1a4|Znfn1a4		IKAROS family zinc finger 4			22781	mmu-miR-101a|mmu-miR-144	MIMAT0000133|MIMAT0000156
Fos	D12Rfj1|c-fos	Mm.246513	FBJ osteosarcoma oncogene			14281	mmu-miR-101a|mmu-miR-221	MIMAT0000133|MIMAT0000669
Tcf7l2	TCF4B|TCF4E|Tcf-4|Tcf4|mTcf-4B|mTcf-4E		transcription factor 7-like 2, T-cell specific, HMG-box			21416	mmu-miR-101a|mmu-miR-328	MIMAT0000133|MIMAT0000565
Adrb1	Adrb-1|beta-AR	Mm.46797	adrenergic receptor, beta 1			11554	mmu-miR-101a|mmu-miR-363	MIMAT0000133|MIMAT0000708
Tnpo1	AU021749|D13Ertd688e|IPO2|Kpnb2|MIP|MIP1|TRN	Mm.173286	transportin 1			238799	mmu-miR-101a|mmu-miR-546|mmu-miR-328	MIMAT0000133|MIMAT0003166|MIMAT0000565
Ick	2210420N10Rik|AI848300|Mrk		intestinal cell kinase			56542	mmu-miR-101a|mmu-miR-705	MIMAT0000133|MIMAT0003495
Cdh5	7B4|AA408225|Cd144|VE-Cad|Vec	Mm.21767	cadherin 5			12562	mmu-miR-101a|mmu-miR-706	MIMAT0000133|MIMAT0003496
Asap1	AV239055|Ddef1|PAP|mKIAA1249|s19		ArfGAP with SH# domain, ankyrin repeat and PH domain1			13196	mmu-miR-101a|mmu-miR-706	MIMAT0000133|MIMAT0003496
Xiap	1110015C02Rik|Aipa|Api3|Birc4|IAP3|ILP-1|MIHA|mXIAP		X-linked inhibitor of apoptosis			11798	mmu-miR-1196	MIMAT0005857
Tnk1	Kos1	Mm.28874	tyrosine kinase, non-receptor, 1			83813	mmu-miR-1196	MIMAT0005857
Rbl1	AW547426|PRB1|p107	Mm.244671	retinoblastoma-like 1 (p107)			19650	mmu-miR-1196	MIMAT0005857
Nr1d2	RVR|Rev-erb		nuclear receptor subfamily 1, group D, member 2			353187	mmu-miR-1196	MIMAT0005857
Mtap2	MAP-2|MAP2|Mtap-2	Mm.256966	microtubule-associated protein 2			17756	mmu-miR-1196	MIMAT0005857
Ercc8	2410022P04Rik|2810431L23Rik|4631412O06Rik|B130065P18Rik|Ckn1|Csa	Mm.212208	excision repaiross-complementing rodent repair deficiency, complementation group 8			71991	mmu-miR-1196	MIMAT0005857
C1qbp	AA407365|AA986492|D11Wsu182e|HABP1|P32|gC1qBP	Mm.30049	complement component 1, q subcomponent binding protein			12261	mmu-miR-1196	MIMAT0005857
Gclc	D9Wsu168e|GLCL-H|Ggcs-hs|Glclc	Mm.89888	glutamate-cysteine ligase, catalytic subunit			14629	mmu-miR-1196|mmu-miR-139-5p	MIMAT0005857|MIMAT0000656
Fgf9	Eks	Mm.8846	fibroblast growth factor 9			14180	mmu-miR-1196|mmu-miR-181c	MIMAT0005857|MIMAT0000674
Oxt	OT|Oxy	Mm.16745	oxytocin			18429	mmu-miR-1196|mmu-miR-34a	MIMAT0005857|MIMAT0000542
Notch2	AI853703|N2	Mm.254017	Notch gene homolog 2 (Drosophila)			18129	mmu-miR-1196|mmu-miR-466j|mmu-miR-691|mmu-miR-466h	MIMAT0005857|MIMAT0005848|MIMAT0003470|MIMAT0004884
Cdkn1a	CAP20|CDKI|CIP1|Cdkn1|P21|SDI1|Waf1|mda6|p21Cip1|p21WAF	Mm.195663	cyclin-dependent kinase inhibitor 1A (P21)			12575	mmu-miR-1196|mmu-miR-669b	MIMAT0005857|MIMAT0003476
Fmn1	BB164513|Fmn|formin-1|ld	Mm.4938	formin 1			14260	mmu-miR-1196|mmu-miR-671-5p	MIMAT0005857|MIMAT0003731
Nt5e	2210401F01Rik|AI447961|CD73|NT|Nt5|eNT	Mm.244235	5' nucleotidase, ecto			23959	mmu-miR-1196|mmu-miR-674|mmu-miR-501-3p	MIMAT0005857|MIMAT0003740|MIMAT0003509
Abr	6330400K15Rik|AU042359	Mm.258939	active BCR-related gene			109934	mmu-miR-1196|mmu-miR-710	MIMAT0005857|MIMAT0003500
Epha3	AW492086|Cek4|ETK1|End3|Hek|Hek4|Mek4|Tyro4	Mm.1977	Eph receptor A3			13837	mmu-miR-1196|mmu-miR-762|mmu-miR-326|mmu-miR-152|mmu-miR-486	MIMAT0005857|MIMAT0003892|MIMAT0000559|MIMAT0000162|MIMAT0003130
Irs2	Irs-2		insulin receptor substrate 2			384783	mmu-miR-1196|mmu-miR-7b|mmu-miR-669b	MIMAT0005857|MIMAT0000678|MIMAT0003476
Ulk1	AU041434|Unc51.1|mKIAA0722		Unc-51 like kinase 1 (C. elegans)			22241	mmu-miR-1224	MIMAT0005460
Tnfsf9	4-1BB-L|4-1BBL|AI848817|Cd137l|Ly63l	Mm.41171	tumor necrosis factor (ligand) superfamily, member 9			21950	mmu-miR-1224	MIMAT0005460
Tac4	AW489379|PPT-C	Mm.40085	tachykinin 4			93670	mmu-miR-1224	MIMAT0005460
Napb	Brp14|E161|I47|SNARE|b-SNAP		N-ethylmaleimide sensitive fusion protein attachment protein beta			17957	mmu-miR-1224	MIMAT0005460
Naa50	2600005K24Rik|2810441M03Rik|AW112078|Mak3|Mak3p|Nat13|Nat5|San		Nalpha acetyltransferase 50			72117	mmu-miR-1224	MIMAT0005460
Lpin1	4631420P06|Kiaa0188|fld|mKIAA0188	Mm.153625	lipin 1			14245	mmu-miR-1224	MIMAT0005460
Lbp	Ly88	Mm.218846	lipopolysaccharide binding protein			16803	mmu-miR-1224	MIMAT0005460
Il11	IL-11	Mm.35814	interleukin 11			16156	mmu-miR-1224	MIMAT0005460
Hnf4a	HNF-4|Hnf4|Hnf4alpha|MODY1|Nr2a1|Tcf14|Tcf4	Mm.202383	hepatic nuclear factor 4, alpha			15378	mmu-miR-1224|mmu-miR-101a	MIMAT0005460|MIMAT0000133
Hdac8	2610007D20Rik		histone deacetylase 8			70315	mmu-miR-1224|mmu-miR-101a|mmu-miR-706	MIMAT0005460|MIMAT0000133|MIMAT0003496
Adam12	KIAA4001|Mltna|mKIAA4001		a disintegrin and metallopeptidase domain 12 (meltrin alpha)			11489	mmu-miR-1224|mmu-miR-130a	MIMAT0005460|MIMAT0000141
Eif2s2	2810026E11Rik|38kDa|AA408636|AA571381|AA986487|AW822225|D2Ertd303e|EIF2|EIF2B|MGC130606		eukaryotic translation initiation factor 2, subunit 2 (beta)			67204	mmu-miR-1224|mmu-miR-1896|mmu-miR-192|mmu-miR-34a	MIMAT0005460|MIMAT0007873|MIMAT0000517|MIMAT0000542
Rab2a	9330148M11Rik|C80220|Rab2		RAB2A, member RAS oncogene family			59021	mmu-miR-1224|mmu-miR-192	MIMAT0005460|MIMAT0000517
Gja1	AU042049|AW546267|Cnx43|Cx43|Cx43alpha1|Gja-1|Npm1|connexin43		gap junction protein, alpha 1			14609	mmu-miR-1224|mmu-miR-200c|mmu-miR-672|mmu-miR-130a|mmu-miR-1	MIMAT0005460|MIMAT0000657|MIMAT0003735|MIMAT0000141|MIMAT0000123
Ptgs1	COX1|Cox-1|Cox-3|Pghs1		prostaglandin-endoperoxide synthase 1			19224	mmu-miR-1224|mmu-miR-22|mmu-miR-1894-3p	MIMAT0005460|MIMAT0000531|MIMAT0007878
Derl1	1110021N07Rik|AI195141|AW551338|Derlin-1		Der1-like domain family, member 1			67819	mmu-miR-1224|mmu-miR-23b|mmu-miR-669e	MIMAT0005460|MIMAT0000125|MIMAT0005853
Tlr8		Mm.196676	toll-like receptor 8			170744	mmu-miR-1224|mmu-miR-327	MIMAT0005460|MIMAT0004867
Ppp1r9b	MGC38940|Spn		protein phosphatase 1, regulatory subunit 9B			217124	mmu-miR-1224|mmu-miR-34a	MIMAT0005460|MIMAT0000542
Nkx2-3	Nkx-2.3|Nkx2.3|tinman	Mm.56994	NK2 transcription factor related, locus 3 (Drosophila)			18089	mmu-miR-1224|mmu-miR-363	MIMAT0005460|MIMAT0000708
Cd274	A530045L16Rik|B7-H1|PD-L1|Pdcd1l1|Pdcd1lg1	Mm.245363	CD274 antigen			60533	mmu-miR-1224|mmu-miR-542-3p	MIMAT0005460|MIMAT0003172
Ehhadh	1300002P22Rik|HD|L-PBE|LBFP|LBP|MFP|MFP1|PBFE	Mm.28100	enoyl-Coenzyme A, hydratase/3-hydroxyacyl Coenzyme A dehydrogenase			74147	mmu-miR-1224|mmu-miR-669l|mmu-let-7e	MIMAT0005460|MIMAT0009418|MIMAT0000524
Masp1	AW048060|CCPII|Crarf|Masp1/3	Mm.1213	mannan-binding lectin serine peptidase 1			17174	mmu-miR-1224|mmu-miR-674|mmu-let-7e|mmu-miR-292-5p|mmu-miR-450b-5p|mmu-miR-34a	MIMAT0005460|MIMAT0003740|MIMAT0000524|MIMAT0000369|MIMAT0003511|MIMAT0000542
Rb1	Rb|Rb-1|pRb		retinoblastoma 1			19645	mmu-miR-1224|mmu-miR-7b|mmu-miR-192	MIMAT0005460|MIMAT0000678|MIMAT0000517
Tsc22d3	DIP|Dsip1|Gilz|TSC-22R|Tilz3	Mm.22216	TSC22 domain family, member 3			14605	mmu-miR-125a-3p	MIMAT0004528
Sra1	AA959952|Sra|Srap|Straa1|Strra1	Mm.29058	steroid receptor RNA activator 1			24068	mmu-miR-125a-3p	MIMAT0004528
Mmp10	AV377895	Mm.14126	matrix metallopeptidase 10			17384	mmu-miR-125a-3p	MIMAT0004528
Map3k7ip2	1110030N06Rik|A530078N03Rik|Tab2|mKIAA0733	Mm.193041	mitogen-activated protein kinase kinase kinase 7 interacting protein 2			68652	mmu-miR-125a-3p	MIMAT0004528
Ghrl	2210006E23Rik|MTLRP|MTLRPAP|m46		ghrelin			58991	mmu-miR-125a-3p	MIMAT0004528
Fyn	AI448320|AW552119|MGC115870	Mm.4848	Fyn proto-oncogene			14360	mmu-miR-125a-3p	MIMAT0004528
Fstl1	AI316791|AW107808|Fstl|TSC-36	Mm.182434	follistatin-like 1			14314	mmu-miR-125a-3p	MIMAT0004528
Foxe3	FREAC8|dyl		forkhead box E3			30923	mmu-miR-125a-3p	MIMAT0004528
Eno1	0610008I15|AL022784|Eno-1|MBP-1|MGC103111|MGC107267	Mm.70666	enolase 1, alpha non-neuron			13806	mmu-miR-125a-3p	MIMAT0004528
Cd83	MGC130312|MGC130313	Mm.57175	CD83 antigen			12522	mmu-miR-125a-3p	MIMAT0004528
Cd300a	B230315M08Rik|Clm8|LMIR1|MAIR-I|MAIR-Ia|MMAC8|Pigr4|mcpir1		CD300A antigen			217303	mmu-miR-125a-3p	MIMAT0004528
Blnk	BASH|Bca|Ly-57|Ly57|Lyw-57|SLP-65	Mm.9749	B-cell linker			17060	mmu-miR-125a-3p	MIMAT0004528
Cdh2	CDHN|N-cadherin|Ncad	Mm.257437	cadherin 2			12558	mmu-miR-125a-3p|mmu-miR-450b-3p|mmu-miR-669b	MIMAT0004528|MIMAT0003512|MIMAT0003476
Suv39h1	AI852103|AL022883|DXHXS7466e|KMT1A|mIS6	Mm.9244	suppressor of variegation 3-9 homolog 1 (Drosophila)			20937	mmu-miR-125a-5p	MIMAT0000135
Epx	EPO	Mm.1315	eosinophil peroxidase			13861	mmu-miR-125b-5p	MIMAT0000136
Epo			erythropoietin			13856	mmu-miR-125b-5p	MIMAT0000136
Was	U42471|Wasp	Mm.4735	Wiskott-Aldrich syndrome homolog (human)			22376	mmu-miR-125b-5p|mmu-miR-125a-5p	MIMAT0000136|MIMAT0000135
Tnfrsf9	4-1BB|A930040I11Rik|AA408498|AI325004|CDw137|Cd137|ILA|Ly63	Mm.244187	tumor necrosis factor receptor superfamily, member 9			21942	mmu-miR-125b-5p|mmu-miR-125a-5p	MIMAT0000136|MIMAT0000135
Sec14l2	1300013M05Rik|Spf|TAP	Mm.253922	SEC14-like 2 (S. cerevisiae)			67815	mmu-miR-125b-5p|mmu-miR-125a-5p	MIMAT0000136|MIMAT0000135
Rfxank	Tvl1	Mm.161167	regulatory factor X-associated ankyrin-containing protein			19727	mmu-miR-125b-5p|mmu-miR-125a-5p	MIMAT0000136|MIMAT0000135
Prss33	Eos|MGC123869|MGC123870|MGC123871|mT6|tryptase-6		protease, serine, 33			353130	mmu-miR-125b-5p|mmu-miR-125a-5p	MIMAT0000136|MIMAT0000135
Neurl1a	2410129E16Rik|AI450910|AI481072|Neu1|Neur1|Neurl|Nlz|Rnf67		neuralized homolog 1A (Drosophila)			18011	mmu-miR-125b-5p|mmu-miR-125a-5p	MIMAT0000136|MIMAT0000135
Neu1	AA407268|AA407316|Aglp|Apl|Bat-7|Bat7|G9|Map-2|Neu|Neu-1	Mm.8856	neuraminidase 1			18010	mmu-miR-125b-5p|mmu-miR-125a-5p	MIMAT0000136|MIMAT0000135
Map3k8	Cot|Cot/Tpl2|Est|Estf|Tpl-2|Tpl2|c-COT	Mm.3275	mitogen-activated protein kinase kinase kinase 8			26410	mmu-miR-125b-5p|mmu-miR-125a-5p	MIMAT0000136|MIMAT0000135
Hdac3	AW537363	Mm.20521	histone deacetylase 3			15183	mmu-miR-125b-5p|mmu-miR-125a-5p	MIMAT0000136|MIMAT0000135
Fbxw4	Dac|Fbw4|SHFM3|SHSF3|dactylin|dactylyn	Mm.254739	F-box and WD-40 domain protein 4			30838	mmu-miR-125b-5p|mmu-miR-125a-5p	MIMAT0000136|MIMAT0000135
Cgn	6330408J11Rik|AI647528|AI987749|MGC118157	Mm.87634	cingulin			70737	mmu-miR-125b-5p|mmu-miR-125a-5p	MIMAT0000136|MIMAT0000135
Ceacam1	Bgp|Bgp1|C-CAM|CD66a|Cc1|Cea-1|Cea-7|Cea1|Cea7|Hv-2|Hv2|MHVR|MHVR1|Mhv-1|bb-1|mCEA1|mmCGM1|mmCGM1a|mmCGM2		carcinoembryonic antigen-related cell adhesion molecule 1			26365	mmu-miR-125b-5p|mmu-miR-125a-5p	MIMAT0000136|MIMAT0000135
Anpep	Apn|Cd13|Lap-1|Lap1|P150	Mm.4487	alanyl (membrane) aminopeptidase			16790	mmu-miR-125b-5p|mmu-miR-125a-5p	MIMAT0000136|MIMAT0000135
Enpep	6030431M22Rik|APA|Bp-1/6C3|Ly-51|Ly51	Mm.1193	glutamyl aminopeptidase			13809	mmu-miR-125b-5p|mmu-miR-125a-5p|mmu-miR-101a	MIMAT0000136|MIMAT0000135|MIMAT0000133
Fut4	AI451562|CD15|FAL|FucT-IV|LeX|SSEA-1	Mm.63450	fucosyltransferase 4			14345	mmu-miR-125b-5p|mmu-miR-125a-5p|mmu-miR-1894-3p	MIMAT0000136|MIMAT0000135|MIMAT0007878
Tnfsf4	Ath-1|Ath1|CD134L|OX-40L|Ox40l|TXGP1|Txgp1l|gp34	Mm.4994	tumor necrosis factor (ligand) superfamily, member 4			22164	mmu-miR-125b-5p|mmu-miR-125a-5p|mmu-miR-1896	MIMAT0000136|MIMAT0000135|MIMAT0007873
Mavs	D430028G21Rik|IPS-1|MGC25836|Visa		mitochondrial antiviral signaling protein			228607	mmu-miR-125b-5p|mmu-miR-125a-5p|mmu-miR-1896	MIMAT0000136|MIMAT0000135|MIMAT0007873
Mcl1	AW556805|Mcl-1	Mm.1639	myeloid cell leukemia sequence 1			17210	mmu-miR-125b-5p|mmu-miR-125a-5p|mmu-miR-546	MIMAT0000136|MIMAT0000135|MIMAT0003166
Serpinb5	1110036M19Rik|AI462524|AI646751|Maspin|Spi7|ovalbumin		serine (or cysteine) peptidase inhibitor, clade B, member 5			20724	mmu-miR-125b-5p|mmu-miR-219|mmu-miR-125a-5p|mmu-miR-546	MIMAT0000136|MIMAT0000664|MIMAT0000135|MIMAT0003166
Serpinb3c	1110001H02Rik|1110013A16Rik|Scca2|Serpinb4		serine (or cysteine) peptidase inhibitor, clade B, member 3C			381286	mmu-miR-126-5p	MIMAT0000137
Rnf5	2410131O05Rik|AA407576|NG2		ring finger protein 5			54197	mmu-miR-126-5p	MIMAT0000137
Rgs14		Mm.1426	regulator of G-protein signaling 14			51791	mmu-miR-126-5p	MIMAT0000137
Map3k2	9630061B06Rik|AI585793|Mekk2|Mekk2b	Mm.211762	mitogen-activated protein kinase kinase kinase 2			26405	mmu-miR-126-5p	MIMAT0000137
Gata3	Gata-3		GATA binding protein 3			14462	mmu-miR-126-5p	MIMAT0000137
Bdnf		Mm.1442	brain derived neurotrophic factor			12064	mmu-miR-126-5p	MIMAT0000137
Birc3	AW107670|Api1|Api2|Birc2|HIAP2|IAP1|IAP2|MIAP1|MIAP2|MIHB|MIHC|RNF49|cIAP-1|cIAP-2|cIAP1|cIAP2	Mm.2026	baculoviral IAP repeat-containing 3			11796	mmu-miR-126-5p|mmu-miR-199a-3p|mmu-miR-370	MIMAT0000137|MIMAT0000230|MIMAT0001095
Birc2	AW146227|Api1|Api2|Birc3|HIAP1|HIAP2|IAP1|IAP2|MIAP1|MIAP2|MIHB|MIHC|RNF48|cIAP1|cIAP2|mcIAP1		baculoviral IAP repeat-containing 2			11797	mmu-miR-126-5p|mmu-miR-199a-3p|mmu-miR-370	MIMAT0000137|MIMAT0000230|MIMAT0001095
Ptpn22	70zpep|PEP|Ptpn8	Mm.395	protein tyrosine phosphatase, non-receptor type 22 (lymphoid)			19260	mmu-miR-126-5p|mmu-miR-200c	MIMAT0000137|MIMAT0000657
Pah	AW106920		phenylalanine hydroxylase			18478	mmu-miR-126-5p|mmu-miR-292-5p	MIMAT0000137|MIMAT0000369
Rab27a	2210402C08Rik|2410003M20Rik|4933437C11Rik|ash	Mm.34867	RAB27A, member RAS oncogene family			11891	mmu-miR-126-5p|mmu-miR-760	MIMAT0000137|MIMAT0003898
S1pr3	AI132464|Edg3|LPb3|S1P3	Mm.136736	sphingosine-1-phosphate receptor 3			13610	mmu-miR-126-5p|mmu-miR-7b|mmu-miR-486	MIMAT0000137|MIMAT0000678|MIMAT0003130
Trib1	A530090O15Rik|TRB-1|Trb1	Mm.40298	tribbles homolog 1 (Drosophila)			211770	mmu-miR-129-3p	MIMAT0000544
P4hb	ERp59|PDI|Pdia1|Thbp	Mm.16660	prolyl 4-hydroxylase, beta polypeptide			18453	mmu-miR-129-3p	MIMAT0000544
Nfatc4	3110041H08Rik|AW107667|AW546455|Nfat3	Mm.27908	nuclear factor of activated T-cells, cytoplasmic, calcineurin-dependent 4			73181	mmu-miR-129-3p	MIMAT0000544
Mapk3	Erk-1|Erk1|Esrk1|Prkm3|p44|p44erk1|p44mapk	Mm.8385	mitogen-activated protein kinase 3			26417	mmu-miR-129-3p	MIMAT0000544
Gpam	GPAT|GPAT1		glycerol-3-phosphate acyltransferase, mitochondrial			14732	mmu-miR-129-3p	MIMAT0000544
Usp43	9130017K11Rik|B930051C24|C630032K07Rik	Mm.158885	ubiquitin specific peptidase 43			216835	mmu-miR-129-3p|mmu-miR-1892	MIMAT0000544|MIMAT0007871
S1pr2	1100001A16Rik|Edg5|Gpcr13|H218|LPb2|S1P2	Mm.46493	sphingosine-1-phosphate receptor 2			14739	mmu-miR-129-3p|mmu-miR-1894-3p	MIMAT0000544|MIMAT0007878
Tmf1	Gm153|Tmf1`		TATA element modulatory factor 1			232286	mmu-miR-129-3p|mmu-miR-467e|mmu-miR-101a|mmu-miR-669b	MIMAT0000544|MIMAT0005293|MIMAT0000133|MIMAT0003476
Havcr2	MGC124149|MGC124150|TIM-3|Tim3|Timd3	Mm.72168	hepatitis A virus cellular receptor 2			171285	mmu-miR-129-3p|mmu-miR-672	MIMAT0000544|MIMAT0003735
Thbs1	TSP-1|TSP1|Thbs-1|tbsp1	Mm.4159	thrombospondin 1			21825	mmu-miR-129-3p|mmu-miR-691|mmu-miR-327	MIMAT0000544|MIMAT0003470|MIMAT0004867
Slc40a1	Dusg|Fpn1|IREG1|MTP|MTP1|Ol5|Pcm|Slc11a3|Slc39a1	Mm.28756	solute carrier family 40 (iron-regulated transporter), member 1			53945	mmu-miR-129-3p|mmu-miR-7b	MIMAT0000544|MIMAT0000678
Parp1	5830444G22Rik|AI893648|Adprp|Adprt1|C80510|PARP|PPOL|parp-1|sPARP-1		poly (ADP-ribose) polymerase family, member 1			11545	mmu-miR-129-3p|mmu-miR-7b	MIMAT0000544|MIMAT0000678
Txn1	ADF|AW550880|Trx1|Txn		thioredoxin 1			22166	mmu-miR-129-5p	MIMAT0000209
Tnfsf10	A330042I21Rik|AI448571|APO-2L|Ly81|TL2|Trail	Mm.1062	tumor necrosis factor (ligand) superfamily, member 10			22035	mmu-miR-129-5p	MIMAT0000209
Ptpn13	AI324989|PTP-BL|Ptpri|RIP	Mm.3414	protein tyrosine phosphatase, non-receptor type 13			19249	mmu-miR-129-5p	MIMAT0000209
Ppp1r3b	6430576E21|AW821953|GL	Mm.247126	protein phosphatase 1, regulatory (inhibitor) subunit 3B			244416	mmu-miR-129-5p	MIMAT0000209
Pdlim4	Ril	Mm.21830	PDZ and LIM domain 4			30794	mmu-miR-129-5p	MIMAT0000209
Palld	2410003B16Rik|6030492A02|MGC150248	Mm.29933	palladin, cytoskeletal associated protein			72333	mmu-miR-129-5p	MIMAT0000209
Lipc	AI256194|HL|Hpl		lipase, hepatic			15450	mmu-miR-129-5p	MIMAT0000209
Kcna1	AI840627|Kca1-1|Kv1.1|MBK1|MGC124402|Mk-1|Shak|mceph	Mm.40424	potassium voltage-gated channel, shaker-related subfamily, member 1			16485	mmu-miR-129-5p	MIMAT0000209
Gpr135	PAFR		G protein-coupled receptor 135			238252	mmu-miR-129-5p	MIMAT0000209
Elk4	2310011G17Rik|A130026I01Rik|BB162516|Sap1	Mm.254233	ELK4, member of ETS oncogene family			13714	mmu-miR-129-5p	MIMAT0000209
Dusp10	2610306G15Rik|AI158871|MKP-5		dual specificity phosphatase 10			63953	mmu-miR-129-5p	MIMAT0000209
Cpe	CPH|Cph-1|Cph1|MGC7101|R74677|fat	Mm.31395	carboxypeptidase E			12876	mmu-miR-129-5p	MIMAT0000209
Cnot7	AU022737|Caf1|Pop2		CCR4-NOT transcription complex, subunit 7			18983	mmu-miR-129-5p	MIMAT0000209
Chd7	A730019I05Rik|Cycn|Cyn|Dz|Edy|Flo|Lda|Mt|Obt|Todo|WBE1|Whi	Mm.138792	chromodomain helicase DNA binding protein 7			320790	mmu-miR-129-5p	MIMAT0000209
Cd93	6030404G09Rik|AA145088|AA4.1|AW555904|C1qr1|C1qrp|Ly68	Mm.681	CD93 antigen			17064	mmu-miR-129-5p	MIMAT0000209
Atf1		Mm.676	activating transcription factor 1			11908	mmu-miR-129-5p	MIMAT0000209
Kcnab1	Akr8a8|Kvbeta1.1|mKv(beta)1		potassium voltage-gated channel, shaker-related subfamily, beta member 1			16497	mmu-miR-129-5p|mmu-miR-125a-3p	MIMAT0000209|MIMAT0004528
Pou3f1	Oct-6|Otf6|Scip|Test1|Tst-1|Tst1		POU domain, class 3, transcription factor 1			18991	mmu-miR-129-5p|mmu-miR-126-5p	MIMAT0000209|MIMAT0000137
Ets1	AI196000|AI448617|D230050P06|Ets-1|MGC130355|MGC18571|Tpl1		E26 avian leukemia oncogene 1, 5' domain			23871	mmu-miR-129-5p|mmu-miR-144	MIMAT0000209|MIMAT0000156
Zfp36l1	AW742437|AW743212|Berg36|Brf1|D530020L18Rik|ERF1|TIS11b|cMG1	Mm.235132	zinc finger protein 36, C3H type-like 1			12192	mmu-miR-129-5p|mmu-miR-181c	MIMAT0000209|MIMAT0000674
Rps6kb1	2610318I15Rik|4732464A07Rik|70kDa|AA959758|AI256796|AI314060|S6K1|p70/85s6k|p70s6k		ribosomal protein S6 kinase, polypeptide 1			72508	mmu-miR-129-5p|mmu-miR-181c|mmu-miR-292-5p	MIMAT0000209|MIMAT0000674|MIMAT0000369
Nf1	AW494271|E030030H24Rik|Nf-1	Mm.255596	neurofibromatosis 1			18015	mmu-miR-129-5p|mmu-miR-1896|mmu-miR-486	MIMAT0000209|MIMAT0007873|MIMAT0003130
Isl1		Mm.42242	ISL1 transcription factor, LIM/homeodomain			16392	mmu-miR-129-5p|mmu-miR-219	MIMAT0000209|MIMAT0000664
Dst	2310001O04Rik|A830042E19Rik|AW554249|BP230|BPAG1-n|Bpag|Bpag1|Macf2|ah|athetoid|dt|mKIAA0728|nmf203|nmf339		dystonin			13518	mmu-miR-129-5p|mmu-miR-27b|mmu-miR-1224|mmu-miR-450b-3p	MIMAT0000209|MIMAT0000126|MIMAT0005460|MIMAT0003512
Nr2e3	A930035N01Rik|PNR|RNR|rd7	Mm.103641	nuclear receptor subfamily 2, group E, member 3			23958	mmu-miR-129-5p|mmu-miR-294	MIMAT0000209|MIMAT0000372
Irak3	4833428C18Rik|AI563835|IRAK-M	Mm.146194	interleukin-1 receptor-associated kinase 3			73914	mmu-miR-129-5p|mmu-miR-294	MIMAT0000209|MIMAT0000372
Lmna		Mm.243014	lamin A			16905	mmu-miR-129-5p|mmu-miR-326	MIMAT0000209|MIMAT0000559
Fndc5	1500001L03Rik|AI836596|C87088|MGC129464|MGC129465|PeP|Pxp	Mm.44075	fibronectin type III domain containing 5			384061	mmu-miR-129-5p|mmu-miR-326|mmu-miR-450b-5p|mmu-miR-370	MIMAT0000209|MIMAT0000559|MIMAT0003511|MIMAT0001095
Ern2	Ern1|Ire1|Ire1b|MGC124363|MGC124364	Mm.20452	endoplasmic reticulum (ER) to nucleus signalling 2			26918	mmu-miR-129-5p|mmu-miR-468|mmu-miR-674|mmu-miR-22	MIMAT0000209|MIMAT0002109|MIMAT0003740|MIMAT0000531
Rbms1	2600014B10Rik|AI255215|MSSP-1|MSSP-2|MSSP-3|YC1		RNA binding motif, single stranded interacting protein 1			56878	mmu-miR-129-5p|mmu-miR-501-3p	MIMAT0000209|MIMAT0003509
Hpgd	15-PGDH|AV026552|MGC14001	Mm.18832	hydroxyprostaglandin dehydrogenase 15 (NAD)			15446	mmu-miR-129-5p|mmu-miR-7b|mmu-miR-21	MIMAT0000209|MIMAT0000678|MIMAT0000530
Ubl3	AW108023|HCG	Mm.21846	ubiquitin-like 3			24109	mmu-miR-130a	MIMAT0000141
Slmap	D330001L02Rik|KIAA1601|Slap|mKIAA1601	Mm.36769	sarcolemma associated protein			83997	mmu-miR-130a	MIMAT0000141
Rab5a	2410015H04Rik|AI663973|AU021172		RAB5A, member RAS oncogene family			271457	mmu-miR-130a	MIMAT0000141
Psap	AI037048|SGP-1		prosaposin			19156	mmu-miR-130a	MIMAT0000141
Laptm4a	AA286466|LAPTM4|MTP|Mtrp|mKIAA0108	Mm.30071	lysosomal-associated protein transmembrane 4A			17775	mmu-miR-130a	MIMAT0000141
Dnajc3	AA408985|AU067833|Dnajc3a|Dnajc3b|MGC6474|Prkri|mp58|p58|p58IPK	Mm.12616	DnaJ (Hsp40) homolog, subfamily C, member 3			100037258	mmu-miR-130a	MIMAT0000141
Dctn6	AU044699|WS-3|p27	Mm.150373	dynactin 6			22428	mmu-miR-130a	MIMAT0000141
Cast		Mm.29163	calpastatin			12380	mmu-miR-130a	MIMAT0000141
Calm2	1500001E21Rik|AL024017		calmodulin 2			12314	mmu-miR-130a	MIMAT0000141
Bnip3	Nip3		BCL2/adenovirus E1B interacting protein 3			12176	mmu-miR-130a	MIMAT0000141
Bmpr2	2610024H22Rik|AL117858|AW546137|BB189135|BMP-2|BMPR-II|BMPRII	Mm.7106	bone morphogenic protein receptor, type II (serine/threonine kinase)			12168	mmu-miR-130a	MIMAT0000141
Acsl1	Acas|Acas1|Acs|FACS|Facl2	Mm.210323	acyl-CoA synthetase long-chain family member 1			14081	mmu-miR-130a	MIMAT0000141
Btg1	AI426953|AW546738	Mm.23811	B-cell translocation gene 1, anti-proliferative			12226	mmu-miR-130a|mmu-miR-125a-3p	MIMAT0000141|MIMAT0004528
Cd69	5830438K24Rik|AI452015|AIM|VEA	Mm.74745	CD69 antigen			12515	mmu-miR-130a|mmu-miR-1894-3p|mmu-miR-363	MIMAT0000141|MIMAT0007878|MIMAT0000708
Unc13b	Munc13-1|Munc13-2|Unc13a|Unc13h1|Unc13h2	Mm.128892	unc-13 homolog B (C. elegans)			22249	mmu-miR-130a|mmu-miR-1896|mmu-miR-669b|mmu-miR-467a	MIMAT0000141|MIMAT0007873|MIMAT0003476|MIMAT0003409
Unc13a	2410078G03Rik|C630025L14|Munc13-1		unc-13 homolog A (C. elegans)			382018	mmu-miR-130a|mmu-miR-669b	MIMAT0000141|MIMAT0003476
Tpx2	2610005B21Rik|DIL2|REPP86|p100		TPX2, microtubule-associated protein homolog (Xenopus laevis)			72119	mmu-miR-134	MIMAT0000146
Swap70	70kDa|AV235546		SWA-70 protein			20947	mmu-miR-134	MIMAT0000146
Prdx1	MSP23|NkefA|OSF-3|OSF3|PAG|Paga|PrdxI|PrxI|TDX2|TPxA|Tdpx2|prx1	Mm.30929	peroxiredoxin 1			18477	mmu-miR-134	MIMAT0000146
Nod1	C230079P11|Card4|F830007N14Rik|Nlrc1	Mm.28498	nucleotide-binding oligomerization domain containing 1			107607	mmu-miR-134	MIMAT0000146
Itgal	Cd11a|LFA-1|Ly-15|Ly-21	Mm.1618	integrin alpha L			16408	mmu-miR-134	MIMAT0000146
Icam1	CD54|Icam-1|Ly-47|MALA-2|MGC6195		intercellular adhesion molecule 1			15894	mmu-miR-134	MIMAT0000146
Gcg	GLP-1	Mm.45494	glucagon			14526	mmu-miR-134	MIMAT0000146
Dusp1	3CH134|Ptpn16|U19515|erp|mkp-1	Mm.239041	dual specificity phosphatase 1			19252	mmu-miR-134	MIMAT0000146
Cish	AI385595|CIS1|Cis|F17|F23	Mm.4592	cytokine inducible SH2-containing protein			12700	mmu-miR-134	MIMAT0000146
Ccr3	CC-CKR3|CKR3|Cmkbr1l2|Cmkbr3|MGC124265|MGC124266	Mm.57050	chemokine (C-C motif) receptor 3			12771	mmu-miR-134	MIMAT0000146
Slc5a8	Ait|MGC19357|SMCT	Mm.77381	solute carrier family 5 (iodide transporter), member 8			216225	mmu-miR-139-5p	MIMAT0000656
Mvp	2310009M24Rik|LRP|VAULT1	Mm.228797	major vault protein			78388	mmu-miR-139-5p	MIMAT0000656
Itgae	A530055J10|CD103|MGC183601|aM290|alpha-E1|alpha-M290	Mm.96	integrin alpha E, epithelial-associated			16407	mmu-miR-139-5p	MIMAT0000656
Hnrnpa1	D15Ertd119e|Hdp|Hnrpa1|MGC102127|MGC102128|MGC103392|hnrnp-A1	Mm.237064	heterogeneous nuclear ribonucleoprotein A1			15382	mmu-miR-139-5p	MIMAT0000656
Ebf1	9830166E18Rik|AW990631|Ebf|O/E-1|Olf-1|Olf1		early B-cell factor 1			13591	mmu-miR-139-5p	MIMAT0000656
Cdc42	AI747189|AU018915	Mm.1022	cell division cycle 42 homolog (S. cerevisiae)			12540	mmu-miR-139-5p	MIMAT0000656
Pmp22	22kDa|Gas-3|HNPP|Tr|trembler	Mm.1237	peripheral myelin protein 22			18858	mmu-miR-139-5p|mmu-miR-546	MIMAT0000656|MIMAT0003166
Sell	AI528707|CD62L|L-selectin|LECAM-1|Lnhr|Ly-22|Ly-m22|Lyam-1|Lyam1	Mm.1461	selectin, lymphocyte			20343	mmu-miR-139-5p|mmu-miR-705	MIMAT0000656|MIMAT0003495
Tead2	ETF|Etdf|TEAD-2|TEF-4|TEF4	Mm.3019	TEA domain family member 2			21677	mmu-miR-141	MIMAT0000153
Taf12	20kDa|2810422D08Rik|AW557038|Taf2J		TAF12 RNA polymerase II, TATA box binding protein (TBP)-associated factor			66464	mmu-miR-141	MIMAT0000153
Src	AW259666|pp60c-src	Mm.22845	Rous sarcoma oncogene			20779	mmu-miR-141	MIMAT0000153
Sost	5430411E23Rik		sclerostin			74499	mmu-miR-141	MIMAT0000153
Rheb			Ras homolog enriched in brain			19744	mmu-miR-141	MIMAT0000153
Ptch1	A230106A15Rik|Ptc|Ptc1|Ptch|mes	Mm.228798	patched homolog 1			19206	mmu-miR-141	MIMAT0000153
Pltp	OD107	Mm.6105	phospholipid transfer protein			18830	mmu-miR-141	MIMAT0000153
Olr1	LOX-1|SR-EI|Scare1		oxidized low density lipoprotein (lectin-like) receptor 1			108078	mmu-miR-141	MIMAT0000153
Nppc	CNP|MGC130574|lbab	Mm.12802	natriuretic peptide precursor type C			18159	mmu-miR-141	MIMAT0000153
Ly75	CD205|DEC-205|DEC205	Mm.2074	lymphocyte antigen 75			17076	mmu-miR-141	MIMAT0000153
Fbxl2	2810423A21Rik|Fbl3		F-box and leucine-rich repeat protein 2			72179	mmu-miR-141	MIMAT0000153
Cwc15	0610040D20Rik|2900052N06Rik|Ed1|c11orf5|mED1	Mm.245938	CWC15 homolog (S. cerevisiae)			66070	mmu-miR-141	MIMAT0000153
Crot	1200003H03Rik	Mm.28197	carnitine O-octanoyltransferase			74114	mmu-miR-141	MIMAT0000153
Cd38	Cd38-rs1	Mm.249873	CD38 antigen			12494	mmu-miR-141	MIMAT0000153
Cbl	4732447J05Rik|Cbl-2|c-Cbl|cbl		Casitas B-lineage lymphoma			12402	mmu-miR-141	MIMAT0000153
Aldh1a1	Ahd-2|Ahd2|Aldh1|Aldh1a2|E1|Raldh1		aldehyde dehydrogenase family 1, subfamily A1			11668	mmu-miR-141	MIMAT0000153
Aco1	AI256519|Aco-1|Irebp|Irp1		aconitase 1			11428	mmu-miR-141	MIMAT0000153
Ids	AW214631	Mm.233083	iduronate 2-sulfatase			15931	mmu-miR-141|mmu-miR-144	MIMAT0000153|MIMAT0000156
Spag9	3110018C07Rik|4733401I23Rik|4831406C20Rik|AW552012|JLP|JSAP2|JSAP2a|Jip4|Mapk8ip4|syd1		sperm associated antigen 9			70834	mmu-miR-141|mmu-miR-200c	MIMAT0000153|MIMAT0000657
Nrp1	C530029I03|NP-1|NPN-1|Npn1|Nrp		neuropilin 1			18186	mmu-miR-141|mmu-miR-450b-5p|mmu-miR-152|mmu-miR-1	MIMAT0000153|MIMAT0003511|MIMAT0000162|MIMAT0000123
Tap2	ABC18|AI462429|APT2|Abcb3|Ham-2|Ham2|MTP2|PSF2|RING11|Tap-2|Y1|jas	Mm.14814	transporter 2, ATP-binding cassette, sub-family B (MDR/TAP)			21355	mmu-miR-141|mmu-miR-705	MIMAT0000153|MIMAT0003495
Smoc1	2600002F22Rik|AI848508|SRG		SPARC related modular calcium binding 1			64075	mmu-miR-144	MIMAT0000156
Rgma	BC059072|C230063O06|MGC38550|MGC69915		RGM domain family, member A			244058	mmu-miR-144	MIMAT0000156
Prok2	Bv8|PK2|Prok1	Mm.87365	prokineticin 2			50501	mmu-miR-144	MIMAT0000156
Pla2g4a	Pla2g4|cPLA2|cPLA2alpha	Mm.4186	phospholipase A2, group IVA (cytosolic, calcium-dependent)			18783	mmu-miR-144	MIMAT0000156
Msx1	AA675338|AI324650|Hox-7|Hox7|Hox7.1|msh	Mm.256509	homeobox, msh-like 1			17701	mmu-miR-144	MIMAT0000156
Herpud1	Herp|Mifl|SUP	Mm.29151	homocysteine-inducible, endoplasmic reticulum stress-inducible, ubiquitin-like domain member 1			64209	mmu-miR-144	MIMAT0000156
Eea1	A430109M19Rik|B230358H09Rik|ZFYVE2	Mm.210035	early endosome antigen 1			216238	mmu-miR-144	MIMAT0000156
Dmd	DXSmh7|DXSmh9|Dp427|mdx|pke		dystrophin, muscular dystrophy			13405	mmu-miR-144|mmu-miR-139-5p	MIMAT0000156|MIMAT0000656
Tek	AA517024|Cd202b|Hyk|Tie2|tie-2	Mm.14313	endothelial-specific receptor tyrosine kinase			21687	mmu-miR-144|mmu-miR-34a	MIMAT0000156|MIMAT0000542
Myo1c	C80397|MMIb|MYO1E|NMI|mm1beta|myr2	Mm.234502	myosin IC			17913	mmu-miR-144|mmu-miR-34a	MIMAT0000156|MIMAT0000542
Ibsp	BSP|Bsp2	Mm.4987	integrin binding sialoprotein			15891	mmu-miR-144|mmu-miR-363	MIMAT0000156|MIMAT0000708
Ptk2	FAK|FRNK|Fadk|KIAA4203|mKIAA4203	Mm.254494	PTK2 protein tyrosine kinase 2			14083	mmu-miR-150	MIMAT0000160
Ppp2r1a	6330556D22Rik|PP2A|PR65		protein phosphatase 2 (formerly 2A), regulatory subunit A (PR 65), alpha isoform			51792	mmu-miR-150	MIMAT0000160
P2rx7	AI467586|P2X(7)|P2X7R	Mm.42026	purinergic receptor P2X, ligand-gated ion channel, 7			18439	mmu-miR-150	MIMAT0000160
Nolc1	3230402K17Rik|AA408077|AA536818|AU046071|NOPP130|NOPP140|P130|mKIAA0035		nucleolar and coiled-body phosphoprotein 1			70769	mmu-miR-150	MIMAT0000160
Mtor	2610315D21Rik|AI327068|FRAP|FRAP2|Frap1|MGC118056|RAFT1|RAPT1|flat	Mm.21158	mechanistic target of rapamycin (serine/threonine kinase)			56717	mmu-miR-150	MIMAT0000160
Lyn	AA407514|Hck-2		Yamaguchi sarcoma viral (v-yes-1) oncogene homolog			17096	mmu-miR-150	MIMAT0000160
Ift122	C86139|Wdr10		intraflagellar transport 122 homolog (Chlamydomonas)			81896	mmu-miR-150	MIMAT0000160
Gpi1	Amf|Gpi|Gpi-1|Gpi-1r|Gpi-1s|Gpi-1t|Gpi1-r|Gpi1-s|Gpi1-t|Gpi1s|MF|MGC113776|NK|NK/GPI|Org	Mm.589	glucose phosphate isomerase 1			14751	mmu-miR-150	MIMAT0000160
Cdk7	AI323415|AI528512|C230069N13|Cdkn7|Crk4		cyclin-dependent kinase 7 (homolog of Xenopus MO15 cdk-activating kinase)			12572	mmu-miR-150	MIMAT0000160
Cbx5	2610029O15Rik|C75991|HP1|Hp1a		chromobox homolog 5 (Drosophila HP1a)			12419	mmu-miR-150	MIMAT0000160
Ptx3	AI607804|TSG-14		pentraxin related gene			19288	mmu-miR-150|mmu-miR-1224	MIMAT0000160|MIMAT0005460
Pitx3	Ptx3|ak	Mm.6255	paired-like homeodomain transcription factor 3			18742	mmu-miR-150|mmu-miR-1224	MIMAT0000160|MIMAT0005460
Pik3ap1	1810044J04Rik|BCAP	Mm.222266	phosphoinositide-3-kinase adaptor protein 1			83490	mmu-miR-150|mmu-miR-125b-5p|mmu-miR-125a-5p|mmu-miR-370	MIMAT0000160|MIMAT0000136|MIMAT0000135|MIMAT0001095
Myb	AI550390|M16449|MGC18531|c-myb	Mm.52109	myeloblastosis oncogene			17863	mmu-miR-150|mmu-miR-126-5p|mmu-miR-467e	MIMAT0000160|MIMAT0000137|MIMAT0005293
Hoxa9	D6a9|Hox-1.7	Mm.4694	homeo box A9			15405	mmu-miR-150|mmu-miR-139-5p	MIMAT0000160|MIMAT0000656
Tnfsf11	Ly109l|ODF|OPG|OPGL|RANKL|Trance	Mm.249221	tumor necrosis factor (ligand) superfamily, member 11			21943	mmu-miR-150|mmu-miR-144	MIMAT0000160|MIMAT0000156
Pvrl2	AI325026|AI987993|Cd112|MPH|Pvr|Pvs|nectin-2	Mm.4341	poliovirus receptor-related 2			19294	mmu-miR-150|mmu-miR-34a	MIMAT0000160|MIMAT0000542
Nfe2l2	AI194320|Nrf2	Mm.1025	nuclear factor, erythroid derived 2, like 2			18024	mmu-miR-150|mmu-miR-468|mmu-miR-144|mmu-miR-155	MIMAT0000160|MIMAT0002109|MIMAT0000156|MIMAT0000165
Il18r1	Il18ralpha|Il1rrp	Mm.253664	interleukin 18 receptor 1			16182	mmu-miR-150|mmu-miR-542-3p|mmu-miR-292-5p	MIMAT0000160|MIMAT0003172|MIMAT0000369
Rag1	Rag-1	Mm.828	recombination activating gene 1			19373	mmu-miR-150|mmu-miR-671-5p	MIMAT0000160|MIMAT0003731
Cd276	6030411F23Rik|AU016588|B7RP-2|B7h3	Mm.5356	CD276 antigen			102657	mmu-miR-150|mmu-miR-674	MIMAT0000160|MIMAT0003740
Pdia3	58kDa|ERp57|ERp60|ERp61|Erp|Grp58|PDI|PDI-Q2|PI-PLC|PLC[a]|Plca		protein disulfide isomerase associated 3			14827	mmu-miR-150|mmu-miR-7b	MIMAT0000160|MIMAT0000678
Ecm1	AI663821|p85	Mm.3433	extracellular matrix protein 1			13601	mmu-miR-151-5p	MIMAT0004536
Tbp	GTF2D1|Gtf2d|SCA17|TFIID	Mm.244820	TATA box binding protein			21374	mmu-miR-152	MIMAT0000162
Sms	AI427066|Gy|SpmST|gyro	Mm.18652	spermine synthase			20603	mmu-miR-152	MIMAT0000162
Sik1	Msk|Sik|Snf1lk		salt inducible kinase 1			17691	mmu-miR-152	MIMAT0000162
Rab34	AI326479|Rah|Rah1		RAB34, member of RAS oncogene family			19376	mmu-miR-152	MIMAT0000162
Plaa	2410007N06|AI536418|AU018445|AW208417|D4Ertd618e|PLAP		phospholipase A2, activating protein			18786	mmu-miR-152	MIMAT0000162
Mnt	Rox|bHLHd3	Mm.3759	max binding protein			17428	mmu-miR-152	MIMAT0000162
Mafb	Kreisler|Krml|Krml1|kr		v-maf musculoaponeurotic fibrosarcoma oncogene family, protein B (avian)			16658	mmu-miR-152	MIMAT0000162
Maf1	1110068E11Rik|AU042856		MAF1 homolog (S. cerevisiae)			68877	mmu-miR-152	MIMAT0000162
Lipa	AA960673|Lal|Lip-1|Lip1	Mm.157545	lysosomal acid lipase A			16889	mmu-miR-152	MIMAT0000162
Invs	AI428552|AW455512|MGC141481|Nphp2|inv		inversin			16348	mmu-miR-152	MIMAT0000162
Idi1	4832416K17Rik|MGC118013|MGC8139	Mm.29847	isopentenyl-diphosphate delta isomerase			319554	mmu-miR-152	MIMAT0000162
Gadd45a	AA545191|Ddit1|GADD45		growth arrest and DNA-damage-inducible 45 alpha			13197	mmu-miR-152	MIMAT0000162
Enah	AI464316|AW045240|Mena|Ndpp1|WBP8	Mm.87759	enabled homolog (Drosophila)			13800	mmu-miR-152	MIMAT0000162
Eif4e	EG668879|Eif4e-ps|If4e|MGC103177|eIF-4E	Mm.3941	eukaryotic translation initiation factor 4E			13684	mmu-miR-152	MIMAT0000162
Cd1d1	AI747460|CD1.1|Cd1a|Cd1d|Ly-38	Mm.1894	CD1d1 antigen			12479	mmu-miR-152	MIMAT0000162
Abcb7	AA517758|AU019072|Abc7		ATP-binding cassette, sub-family B (MDR/TAP), member 7			11306	mmu-miR-152	MIMAT0000162
Cul5	4921514I20Rik|8430423K24Rik|AI852817|C030032G03Rik|C330021I08Rik|VACM-1|VACM1	Mm.218910	cullin 5			75717	mmu-miR-152|mmu-miR-134	MIMAT0000162|MIMAT0000146
Stam	STAM1		signal transducing adaptor molecule (SH3 domain and ITAM motif) 1			20844	mmu-miR-152|mmu-miR-144	MIMAT0000162|MIMAT0000156
Fxr1	1110050J02Rik|9530073J07Rik|AI851072|Fxr1h|Fxr1p	Mm.259021	fragile X mental retardation gene 1, autosomal homolog			14359	mmu-miR-152|mmu-miR-294	MIMAT0000162|MIMAT0000372
Arpp19	19kDa|2700024H10Rik|ARPP-19|AW559096|Arpp12	Mm.247837	cAMP-regulated phosphoprotein 19			59046	mmu-miR-152|mmu-miR-328	MIMAT0000162|MIMAT0000565
Rnf123	BC003945|Kpc1		ring finger protein 123			84585	mmu-miR-155	MIMAT0000165
Mr1	H2ls	Mm.7580	major histocompatibility complex, class I-related			15064	mmu-miR-155	MIMAT0000165
Carhsp1	1200011K09Rik|Crhsp-24|D16Ertd465e|MGC101919	Mm.142095	calcium regulated heat stable protein 1			52502	mmu-miR-155	MIMAT0000165
Ptpn2	AI325124|Ptpt|TC-PTP		protein tyrosine phosphatase, non-receptor type 2			19255	mmu-miR-155|mmu-miR-134	MIMAT0000165|MIMAT0000146
Tnf	DIF|MGC151434|TNF-alpha|TNFSF2|TNFalpha|Tnfa|Tnfsf1a	Mm.1293	tumor necrosis factor			21926	mmu-miR-181c	MIMAT0000674
Ralgapb	9330195P16|AI507211|B230339M05Rik|mKIAA1219		Ral GTPase activating protein, beta subunit (non-catalytic)			228850	mmu-miR-181c	MIMAT0000674
Pycard	9130417A21Rik|Asc|CARD5|TMS-1|TNS1|masc	Mm.24163	PYD and CARD domain containing			66824	mmu-miR-181c	MIMAT0000674
Prkcd	AI385711|D14Ertd420e|PKC[d]|PKCdelta|Pkcd	Mm.2314	protein kinase C, delta			18753	mmu-miR-181c	MIMAT0000674
Ppara	4933429D07Rik|AW742785|Nr1c1|PPAR-alpha|PPARalpha|Ppar	Mm.212789	peroxisome proliferator activated receptor alpha			19013	mmu-miR-181c	MIMAT0000674
Nr1h4	AI957360|Fxr|HRR1|RIP14|Rxrip14	Mm.3095	nuclear receptor subfamily 1, group H, member 4			20186	mmu-miR-181c	MIMAT0000674
Nphs2	AI790225|PDCN|SRN1		nephrosis 2 homolog, podocin (human)			170484	mmu-miR-181c	MIMAT0000674
Hsp90b1	ERp99|GRP94|TA-3|Targ2|Tra-1|Tra1|gp96	Mm.87773	heat shock protein 90, beta (Grp94), member 1			22027	mmu-miR-181c	MIMAT0000674
Fhl2	C76204|SLIM3	Mm.6799	four and a half LIM domains 2			14200	mmu-miR-181c	MIMAT0000674
Clec4e	C86253|Clecsf9|Mincle	Mm.248327	C-type lectin domain family 4, member e			56619	mmu-miR-181c	MIMAT0000674
Cd36	FAT|GPIV|Scarb3	Mm.18628	CD36 antigen			12491	mmu-miR-181c	MIMAT0000674
Calca	CA|CGRP-1|CGRP1|Calc|Calc1|Cgrp|Ct|Ctn|calcitonin	Mm.4361	calcitonin/calcitonin-related polypeptide, alpha			12310	mmu-miR-181c	MIMAT0000674
Abcc4	D630049P08Rik|MOATB|MRP4	Mm.40537	ATP-binding cassette, sub-family C (CFTR/MRP), member 4			239273	mmu-miR-181c	MIMAT0000674
Scarb1	AI120173|CD36|Cd36l1|Cla-1|Cla1|D5Ertd460e|Hlb398|SR-B1|SR-BI|SRBI|Srb1|mSR-BI		scavenger receptor class B, member 1			20778	mmu-miR-181c|mmu-miR-125b-5p|mmu-miR-125a-5p	MIMAT0000674|MIMAT0000136|MIMAT0000135
Ocln	AI503564|Ocl	Mm.4807	occludin			18260	mmu-miR-181c|mmu-miR-125b-5p|mmu-miR-125a-5p	MIMAT0000674|MIMAT0000136|MIMAT0000135
Clip1	1110007I12Rik|4631429H07Rik|AV017631|C81039|CLIP-170|CLIP170|CYLN1|Clip50|KIAA4046|Rsn|mKIAA4046|restin	Mm.241109	CAP-GLY domain containing linker protein 1			56430	mmu-miR-181c|mmu-miR-126-5p|mmu-miR-200c|mmu-miR-130a	MIMAT0000674|MIMAT0000137|MIMAT0000657|MIMAT0000141
Acap2	4832442G16|9530039J15Rik|CNT-B2|Centb2|mKIAA0041		ArfGAP with coiled-coil, ankyrin repeat and PH domains 2			78618	mmu-miR-181c|mmu-miR-134	MIMAT0000674|MIMAT0000146
Mll1	6430520K01|ALL-1|All1|Cxxc7|HRX|HTRX1|KIAA4050|KMT2A|Mll|mKIAA4050	Mm.2389	myeloid/lymphoid or mixed-lineage leukemia 1			214162	mmu-miR-181c|mmu-miR-141	MIMAT0000674|MIMAT0000153
Hspa5	AL022860|AU019543|Bip|D2Wsu141e|D2Wsu17e|Grp78|Hsce70|SEZ-7|Sez7|mBiP		heat shock protein 5			14828	mmu-miR-181c|mmu-miR-150	MIMAT0000674|MIMAT0000160
Ccl7	MCP-3|Scya7|fic|marc|mcp3		chemokine (C-C motif) ligand 7			20306	mmu-miR-181c|mmu-miR-199a-3p	MIMAT0000674|MIMAT0000230
Cblb	AI429560|AI851073|Cbl-b		Casitas B-lineage lymphoma b			208650	mmu-miR-181c|mmu-miR-199a-3p	MIMAT0000674|MIMAT0000230
Flt1	AI323757|Flt-1|VEGFR-1|VEGFR1|sFlt1		FMS-like tyrosine kinase 1			14254	mmu-miR-181c|mmu-miR-200c|mmu-miR-370	MIMAT0000674|MIMAT0000657|MIMAT0001095
Rhoh	5830400A04Rik|AU019774|Arhh	Mm.20323	ras homolog gene family, member H			74734	mmu-miR-181c|mmu-miR-34a	MIMAT0000674|MIMAT0000542
Il7	A630026I06Rik|Il-7|MGC129342|hlb368	Mm.3825	interleukin 7			16196	mmu-miR-181c|mmu-miR-467a	MIMAT0000674|MIMAT0003409
Acsl4	9430020A05Rik|ACS4|AU018108|Facl4|Lacs4		acyl-CoA synthetase long-chain family member 4			50790	mmu-miR-181c|mmu-miR-468|mmu-miR-130a	MIMAT0000674|MIMAT0002109|MIMAT0000141
Lox	AI893619|TSC-160	Mm.172	lysyl oxidase			16948	mmu-miR-181c|mmu-miR-501-3p|mmu-miR-328	MIMAT0000674|MIMAT0003509|MIMAT0000565
Ghsr	C530020I22Rik	Mm.194721	growth hormone secretagogue receptor			208188	mmu-miR-181c|mmu-miR-669l|mmu-miR-294	MIMAT0000674|MIMAT0009418|MIMAT0000372
Grk6	Gprk6	Mm.10193	G protein-coupled receptor kinase 6			26385	mmu-miR-181c|mmu-miR-674	MIMAT0000674|MIMAT0003740
Tnfrsf11b	OCIF|Opg|TR1	Mm.15383	tumor necrosis factor receptor superfamily, member 11b (osteoprotegerin)			18383	mmu-miR-181c|mmu-miR-706	MIMAT0000674|MIMAT0003496
Yy1	AW488674|NF-E1	Mm.3868	YY1 transcription factor			22632	mmu-miR-1892	MIMAT0007871
Tyro3	AI323366|Brt|Dtk|Etk-2|Rse|Sky|Tif	Mm.2901	TYRO3 protein tyrosine kinase 3			22174	mmu-miR-1892	MIMAT0007871
Runx1t1	Cbfa2t1h|ETO|MTG8	Mm.4909	runt-related transcription factor 1; translocated to, 1 (cyclin D-related)			12395	mmu-miR-1892	MIMAT0007871
Masp2	MASP-2|MAp19		mannan-binding lectin serine peptidase 2			17175	mmu-miR-1892	MIMAT0007871
Igfbp4	AI875747|Deb2|IGFBP-4	Mm.233799	insulin-like growth factor binding protein 4			16010	mmu-miR-1892	MIMAT0007871
Fmod	AI131919|AU041740|SLRR2E		fibromodulin			14264	mmu-miR-1892	MIMAT0007871
Fam82b	2410005O16Rik|5033415E11Rik|5730501K14Rik|6430576D04Rik|AI449062|mRMD-1		family with sequence similarity 82, member B			66302	mmu-miR-1892	MIMAT0007871
Acot7	2410041A17Rik|AU015130|AU042212|AW557066|Ach1|Act|Bach|Cte-II|Lach1		acyl-CoA thioesterase 7			70025	mmu-miR-1892	MIMAT0007871
Ccr7	CD197|Cdw197|Cmkbr7|EBI1|Ebi1h	Mm.2932	chemokine (C-C motif) receptor 7			12775	mmu-miR-1892|mmu-let-7e	MIMAT0007871|MIMAT0000524
Col1a2	AA960264|AI325291|Col1a-2|Cola-2|Cola2|oim		collagen, type I, alpha 2			12843	mmu-miR-1892|mmu-let-7e|mmu-miR-141	MIMAT0007871|MIMAT0000524|MIMAT0000153
Trpv1	OTRPC1|TRPV1alpha|TRPV1beta|VR-1|Vr1		transient receptor potential cation channel, subfamily V, member 1			193034	mmu-miR-1892|mmu-miR-125b-5p|mmu-miR-125a-5p	MIMAT0007871|MIMAT0000136|MIMAT0000135
Kcnh8	C130090D05Rik|ELK|ELK1|ELK3|Kv12.1		potassium voltage-gated channel, subfamily H (eag-related), member 8			211468	mmu-miR-1892|mmu-miR-326	MIMAT0007871|MIMAT0000559
Elk1	Elk-1		ELK1, member of ETS oncogene family			13712	mmu-miR-1892|mmu-miR-326	MIMAT0007871|MIMAT0000559
Ptpro	GLEPP1|PTPBK|PTPROt|PTPU2|PTPoc|PTPphi	Mm.186361	protein tyrosine phosphatase, receptor type, O			19277	mmu-miR-1892|mmu-miR-363	MIMAT0007871|MIMAT0000708
Fstl3	E030038F23Rik|Flrg	Mm.251710	follistatin-like 3			83554	mmu-miR-1892|mmu-miR-450b-3p	MIMAT0007871|MIMAT0003512
Slc7a2	AI158848|Atrc2|Cat2|Tea	Mm.4676	solute carrier family 7 (cationic amino acid transporter, y+ system), member 2			11988	mmu-miR-1892|mmu-miR-497	MIMAT0007871|MIMAT0003453
Cux1	AA407197|CDP|Cutl1|Cux|Cux-1|KIAA4047|MGC102214|Phox2|mKIAA4047		cut-like homeobox 1			13047	mmu-miR-1892|mmu-miR-501-3p	MIMAT0007871|MIMAT0003509
Pik3ca	6330412C24Rik|MGC161268|caPI3K|p110|p110alpha		phosphatidylinositol 3-kinase, catalytic, alpha polypeptide			18706	mmu-miR-1892|mmu-miR-669b	MIMAT0007871|MIMAT0003476
Mog	B230317G11Rik	Mm.210857	myelin oligodendrocyte glycoprotein			17441	mmu-miR-1892|mmu-miR-706|mmu-miR-877	MIMAT0007871|MIMAT0003496|MIMAT0004861
Slc11a2	DCT1|DMT1|Nramp2|mk|van	Mm.234608	solute carrier family 11 (proton-coupled divalent metal ion transporters), member 2			18174	mmu-miR-1892|mmu-miR-760|mmu-miR-155	MIMAT0007871|MIMAT0003898|MIMAT0000165
Mapkap1	AI591529|D230039K05Rik		mitogen-activated protein kinase associated protein 1			227743	mmu-miR-1892|mmu-miR-7b	MIMAT0007871|MIMAT0000678
Trim46	AI385631|MGC90834		tripartite motif-containing 46			360213	mmu-miR-1894-3p	MIMAT0007878
Spr	AA409688|ENSMUSG00000071345|Gm10328	Mm.28393	sepiapterin reductase			20751	mmu-miR-1894-3p	MIMAT0007878
Oprk1	KOR|KOR-1|MGC151172|Oprk2|R21	Mm.7977	opioid receptor, kappa 1			18387	mmu-miR-1894-3p	MIMAT0007878
Oca2	D7H15S12|D7Icr28RN|D7Nic1|p		oculocutaneous albinism II			18431	mmu-miR-1894-3p	MIMAT0007878
Nes	AA166324|C78523|ESTM46		nestin			18008	mmu-miR-1894-3p	MIMAT0007878
Lrpap1	AA617339|AI790446|AU042172|C77774|HBP44|RAP		low density lipoprotein receptor-related protein associated protein 1			16976	mmu-miR-1894-3p	MIMAT0007878
Hspb2	27kDa|2810021G24Rik|HSP27|MKBP	Mm.1980	heat shock protein 2			69253	mmu-miR-1894-3p	MIMAT0007878
Grap	8430435N19Rik|BB233594	Mm.202760	GRB2-related adaptor protein			71520	mmu-miR-1894-3p	MIMAT0007878
Fxyd1	0610012C17Rik|1110006M24Rik|Plm|Pml	Mm.1491	FXYD domain-containing ion transport regulator 1			56188	mmu-miR-1894-3p	MIMAT0007878
Cul4b	2700050M05Rik|AA409770|KIAA0695|mKIAA0695		cullin 4B			72584	mmu-miR-1894-3p	MIMAT0007878
Cnpy3	1600025D17Rik|2410050O22Rik|AI413153|CAG4A|ERDA5|PRAT4A|Tnrc5	Mm.240325	canopy 3 homolog (zebrafish)			72029	mmu-miR-1894-3p	MIMAT0007878
Ccnd2	2600016F06Rik|AI256817|BF642806|C86853|Vin-1|Vin1|cD2		cyclin D2			12444	mmu-miR-1894-3p	MIMAT0007878
Apex1	APE|Apex|HAP1|Ref-1	Mm.203	apurinic/apyrimidinic endonuclease 1			11792	mmu-miR-1894-3p	MIMAT0007878
Aif1	AI607846|AIF-1|D17H6S50E|G1|Iba1	Mm.10747	allograft inflammatory factor 1			11629	mmu-miR-1894-3p	MIMAT0007878
Klf4	EZF|Gklf|Zie	Mm.4325	Kruppel-like factor 4 (gut)			16600	mmu-miR-1894-3p|mmu-miR-363	MIMAT0007878|MIMAT0000708
Dock3	MOCA|PBP|mKIAA0299	Mm.150259	dedicator of cyto-kinesis 3			208869	mmu-miR-1894-3p|mmu-miR-486	MIMAT0007878|MIMAT0003130
Ldlrap1	AA691260|ARH2|Arh|Arh1|FHCB1|FHCB2	Mm.27486	low density lipoprotein receptor adaptor protein 1			100017	mmu-miR-1895	MIMAT0007867
Ddb1	127kDa|AA408517|p127-Ddb1		damage specific DNA binding protein 1			13194	mmu-miR-1895	MIMAT0007867
Cdh23	4930542A03Rik|USH1D|ahl|ahl1|bob|bus|mdfw|nmf112|nmf181|nmf252|sals|v		cadherin 23 (otocadherin)			22295	mmu-miR-1895|mmu-miR-466i|mmu-miR-678|mmu-miR-125a-3p	MIMAT0007867|MIMAT0005834|MIMAT0003452|MIMAT0004528
Cerk	AI848610|D330016D08Rik|mKIAA1646	Mm.222685	ceramide kinase			223753	mmu-miR-1895|mmu-miR-468|mmu-miR-126-5p|mmu-miR-501-3p	MIMAT0007867|MIMAT0002109|MIMAT0000137|MIMAT0003509
Thpo	Mpllg|TPO|TPO-1|TPO-2|TPO-3|TPO-4	Mm.3943	thrombopoietin			21832	mmu-miR-1895|mmu-miR-674	MIMAT0007867|MIMAT0003740
Ticam2	B430113A10|MGC107370|TICAM-2|TRAM|Tirp|Trif	Mm.149280	toll-like receptor adaptor molecule 2			225471	mmu-miR-1895|mmu-miR-710	MIMAT0007867|MIMAT0003500
Trib2	AW319517|TRB-2|TRB2		tribbles homolog 2 (Drosophila)			217410	mmu-miR-1896	MIMAT0007873
Timp3	Timp-3	Mm.4871	tissue inhibitor of metalloproteinase 3			21859	mmu-miR-1896	MIMAT0007873
Taok2	1110033K02Rik|B230344N16|KIAA0881|MAP3K17|PSK|PSK1|TAO1|TAO2|mKIAA0881		TAO kinase 2			381921	mmu-miR-1896	MIMAT0007873
Sstr2	SSTR-2|Smstr-2|Smstr2|sst2		somatostatin receptor 2			20606	mmu-miR-1896	MIMAT0007873
Slc22a6	NKT|Oat1|Orctl1|mOat1	Mm.30090	solute carrier family 22 (organic anion transporter), member 6			18399	mmu-miR-1896	MIMAT0007873
Rnf135	0610037N03Rik|2410006N06Rik|MGC13061	Mm.22985	ring finger protein 135			71956	mmu-miR-1896	MIMAT0007873
Ptgs2	COX2|Cox-2|PGHS-2|PHS-2|Pghs2|TIS10		prostaglandin-endoperoxide synthase 2			19225	mmu-miR-1896	MIMAT0007873
Myh11	AV071570|SM1|SM2|smMHC	Mm.250705	myosin, heavy polypeptide 11, smooth muscle			17880	mmu-miR-1896	MIMAT0007873
Mrpl28	1110015G04Rik|MAAT1|MGC8184|p15		mitochondrial ribosomal protein L28			68611	mmu-miR-1896	MIMAT0007873
Mmab	9130222L19Rik|ATR	Mm.105182	methylmalonic aciduria (cobalamin deficiency) type B homolog (human)			77697	mmu-miR-1896	MIMAT0007873
Mapk14	CSBP2|Crk1|Csbp1|MGC102436|Mxi2|PRKM14|PRKM15|p38|p38-alpha|p38MAPK|p38a|p38alpha		mitogen-activated protein kinase 14			26416	mmu-miR-1896	MIMAT0007873
Kcnj3	GIRK1|Kcnf3|Kir3.1|MGC124233|MGC124234	Mm.5127	potassium inwardly-rectifying channel, subfamily J, member 3			16519	mmu-miR-1896	MIMAT0007873
Itgam	CD11b/CD18|CR3|CR3A|Cd11b|F730045J24Rik|Ly-40|MAC1|Mac-1|Mac-1a		integrin alpha M			16409	mmu-miR-1896	MIMAT0007873
Irak1bp1	4921528N06Rik|AI851240|AIP70|Aabp3|SIMPL	Mm.41415	interleukin-1 receptor-associated kinase 1 binding protein 1			65099	mmu-miR-1896	MIMAT0007873
Il1rn	F630041P17Rik|IL-1ra	Mm.882	interleukin 1 receptor antagonist			16181	mmu-miR-1896	MIMAT0007873
Hspd1	60kDa|Hsp60	Mm.1777	heat shock protein 1 (chaperonin)			15510	mmu-miR-1896	MIMAT0007873
Gypa	AI853584|CD235a|GPA	Mm.13123	glycophorin A			14934	mmu-miR-1896	MIMAT0007873
Bmp2	AI467020|Bmp2a	Mm.103205	bone morphogenetic protein 2			12156	mmu-miR-1896	MIMAT0007873
Atr		Mm.212462	ataxia telangiectasia and Rad3 related			245000	mmu-miR-1896	MIMAT0007873
Asz1	4933400N19Rik|Gasz|ORF3	Mm.73091	ankyrin repeat, SAM and basic leucine zipper domain containing 1			74068	mmu-miR-1896	MIMAT0007873
Hif1a	AA959795|HIF1alpha|MOP1|bHLHe78	Mm.3879	hypoxia inducible factor 1, alpha subunit			15251	mmu-miR-1896|mmu-miR-144	MIMAT0007873|MIMAT0000156
Dapk1	2310039H24Rik|2810425C21Rik|AI642003|D13Ucla1|DAP-Kinase	Mm.24103	death associated protein kinase 1			69635	mmu-miR-1896|mmu-miR-501-3p|mmu-miR-877	MIMAT0007873|MIMAT0003509|MIMAT0004861
Cxcl1	Fsp|Gro1|KC|Mgsa|N51|Scyb1|gro	Mm.21013	chemokine (C-X-C motif) ligand 1			14825	mmu-miR-1896|mmu-miR-99b|mmu-miR-100|mmu-miR-99a	MIMAT0007873|MIMAT0000132|MIMAT0000655|MIMAT0000131
Sdc4	AA959608|AW108331|Synd4|ryudocan|syndecan-4		syndecan 4			20971	mmu-miR-18b	MIMAT0004858
Runx1	AI462102|AML1|Cbfa2|Pebp2a2|Pebpa2b	Mm.4081	runt related transcription factor 1			12394	mmu-miR-18b	MIMAT0004858
Prdx6	1-cysPrx|9430088D19Rik|AA690119|Aop2|Aop2-rs3|Brp-12|CP-3|GPx|KIAA0106|Ltw-4|Ltw4|Lvtw-4|ORF06|Prdx5|Prdx6-rs3|aiPLA2|mKIAA0106	Mm.186185	peroxiredoxin 6			11758	mmu-miR-18b	MIMAT0004858
Map3k3	AW548911|KIAA4031|MAPKKK3|Mekk3|mKIAA4031	Mm.27041	mitogen-activated protein kinase kinase kinase 3			26406	mmu-miR-18b	MIMAT0004858
Dcdc2a	Dcdc2|MGC54817|RU2		doublecortin domain containing 2a			195208	mmu-miR-18b	MIMAT0004858
Cytl1	4930443F05Rik|4Cytl1|C17|Cyt1|Gm147	Mm.76407	cytokine-like 1			231162	mmu-miR-18b	MIMAT0004858
Cyp27a1	1300013A03Rik|Cyp27		cytochrome P450, family 27, subfamily a, polypeptide 1			104086	mmu-miR-18b	MIMAT0004858
Atm	AI256621|C030026E19Rik	Mm.5088	ataxia telangiectasia mutated homolog (human)			11920	mmu-miR-18b	MIMAT0004858
Nedd9	Cas-L|CasL|E230025G09Rik|HEF1		neural precursor cell expressed, developmentally down-regulated gene 9			18003	mmu-miR-18b|mmu-miR-1	MIMAT0004858|MIMAT0000123
Wisp1	AW146261|Elm1	Mm.10222	WNT1 inducible signaling pathway protein 1			22402	mmu-miR-18b|mmu-miR-129-3p	MIMAT0004858|MIMAT0000544
Map3k1	MAPKKK1|MEKK1|Mekk	Mm.15918	mitogen-activated protein kinase kinase kinase 1			26401	mmu-miR-18b|mmu-miR-129-3p|mmu-let-7e	MIMAT0004858|MIMAT0000544|MIMAT0000524
Ncoa1	KAT13A|MGC90703|SRC-1|SRC1|bHLHe74		nuclear receptor coactivator 1			17977	mmu-miR-18b|mmu-miR-129-5p|mmu-miR-150|mmu-miR-672	MIMAT0004858|MIMAT0000209|MIMAT0000160|MIMAT0003735
Atxn1	Ataxin-1|Atx1|C85907|Sca1		ataxin 1			20238	mmu-miR-18b|mmu-miR-130a|mmu-miR-101a	MIMAT0004858|MIMAT0000141|MIMAT0000133
Etv6	AW123102|AW557856|Tel		ets variant gene 6 (TEL oncogene)			14011	mmu-miR-18b|mmu-miR-181c	MIMAT0004858|MIMAT0000674
Fgf1	Dffrx|Fam|Fgf-1|Fgfa	Mm.241282	fibroblast growth factor 1			14164	mmu-miR-18b|mmu-miR-1894-3p	MIMAT0004858|MIMAT0007878
Il13ra1	AI882074|CD213a1|IL-13r[a]|Il13ra|NR4	Mm.24208	interleukin 13 receptor, alpha 1			16164	mmu-miR-18b|mmu-miR-324-5p	MIMAT0004858|MIMAT0000555
Lepr	LEPROT|Leprb|MGC105189|Modb1|OB-RGRP|Obr|db|diabetes|obese-like|obl	Mm.259282	leptin receptor			16847	mmu-miR-18b|mmu-miR-532-3p|mmu-miR-101a	MIMAT0004858|MIMAT0004781|MIMAT0000133
Map4k2	AI385662|BL44|GCK|MGC143893|MGC143894|Rab8ip	Mm.25860	mitogen-activated protein kinase kinase kinase kinase 2			26412	mmu-miR-1907	MIMAT0007876
Ddx3x	D1Pas1-rs2|Ddx3|Fin14		DEAD/H (Asp-Glu-Ala-Asp/His) box polypeptide 3, X-linked			13205	mmu-miR-1907	MIMAT0007876
Stk16	EDPK|Krct|PKL12	Mm.17461///Mm.1155	serine/threonine kinase 16			20872	mmu-miR-192	MIMAT0000517
Ralbp1	RLIP76|Rip1	Mm.17009	ralA binding protein 1			19765	mmu-miR-192	MIMAT0000517
Nudt5		Mm.251904	nudix (nucleoside diphosphate linked moiety X)-type motif 5			53893	mmu-miR-192	MIMAT0000517
Npc1	A430089E03Rik|C85354|D18Ertd139e|D18Ertd723e|lcsd|nmf164|spm	Mm.3484	Niemann Pick type C1			18145	mmu-miR-192	MIMAT0000517
Mier1	4933425I22Rik|5830411K19Rik|MGC107532|mKIAA1610		mesoderm induction early response 1 homolog (Xenopus laevis			71148	mmu-miR-192	MIMAT0000517
Ereg	EPR|MGC36144	Mm.4791	epiregulin			13874	mmu-miR-192	MIMAT0000517
Dhx58	B430001I08Rik|D11Lgp2e|LPG2|Lgp2		DEXH (Asp-Glu-X-His) box polypeptide 58			80861	mmu-miR-192	MIMAT0000517
Utrn	AA589569|DRP|Dmdl		utrophin			22288	mmu-miR-194	MIMAT0000224
Usp18	1110058H21Rik|AW047653|UBP43|Ubp15		ubiquitin specific peptidase 18			24110	mmu-miR-194	MIMAT0000224
Rabac1	2310040I06Rik|Gbpap1|PRA1|prenylin	Mm.22473	Rab acceptor 1 (prenylated)			14470	mmu-miR-194	MIMAT0000224
Nudc	SIG-92|Silg92	Mm.69	nuclear distribution gene C homolog (Aspergillus)			18221	mmu-miR-194	MIMAT0000224
Map4k4	9430080K19Rik|AU043147|AU045934|AW046177|HGK|Nik	Mm.19073	mitogen-activated protein kinase kinase kinase kinase 4			26921	mmu-miR-194	MIMAT0000224
Il9	Il-9|P40	Mm.3006	interleukin 9			16198	mmu-miR-194	MIMAT0000224
Igfals	ALS|Albs|KIAA4111|MGC150140|MGC150141|mKIAA4111	Mm.3135	insulin-like growth factor binding protein, acid labile subunit			16005	mmu-miR-194	MIMAT0000224
Hspe1	10kDa|Hsp10|MGC117526|mt-cpn10		heat shock protein 1 (chaperonin 10)			15528	mmu-miR-194	MIMAT0000224
Fasl	APT1LG1|CD178|CD95L|Fas-L|Fas-Ligand|Faslg|Tnfsf6|gld	Mm.3355	Fas ligand (TNF superfamily, member 6)			14103	mmu-miR-194	MIMAT0000224
Fam72a	2700049P18Rik|MGC117955	Mm.31278	family with sequence similarity 72, member A			108900	mmu-miR-194	MIMAT0000224
Bcl2	AW986256|Bcl-2|C430015F12Rik|D630044D05Rik|D830018M01Rik	Mm.257460	B-cell leukemia/lymphoma 2			12043	mmu-miR-194	MIMAT0000224
Ache	mE1a|mE1b|mE1c|mE1c-long|mE1d|mE1d'|mE1e	Mm.255464	acetylcholinesterase			11423	mmu-miR-194|mmu-miR-125b-5p|mmu-miR-125a-5p	MIMAT0000224|MIMAT0000136|MIMAT0000135
Mapk9	AI851083|JNK2|Prkm9|p54aSAPK	Mm.68933	mitogen-activated protein kinase 9			26420	mmu-miR-194|mmu-miR-126-5p	MIMAT0000224|MIMAT0000137
Cxcl3	Dcip1|Gm1960	Mm.244289	chemokine (C-X-C motif) ligand 3			330122	mmu-miR-194|mmu-miR-150	MIMAT0000224|MIMAT0000160
Cxcl2	CINC-2a|GROb|Gro2|MIP-2|MIP-2a|Mgsa-b|Mip2|Scyb|Scyb2	Mm.4979	chemokine (C-X-C motif) ligand 2			20310	mmu-miR-194|mmu-miR-150	MIMAT0000224|MIMAT0000160
Lamp2	CD107b|Lamp-2|Lamp-2a|Lamp-2b|Lamp-2c|Mac3	Mm.486	lysosomal-associated membrane protein 2			16784	mmu-miR-194|mmu-miR-150|mmu-miR-487b|mmu-miR-292-5p|mmu-miR-669b	MIMAT0000224|MIMAT0000160|MIMAT0003184|MIMAT0000369|MIMAT0003476
Hrh1	Bphs		histamine receptor H1			15465	mmu-miR-194|mmu-miR-22|mmu-miR-877	MIMAT0000224|MIMAT0000531|MIMAT0004861
Sephs1	1110046B24Rik|AA589574|AI505014|AW111620|SELD|SPS|SPS1	Mm.34329	selenophosphate synthetase 1			109079	mmu-miR-194|mmu-miR-450b-5p	MIMAT0000224|MIMAT0003511
Csrp3	CRP3|MLP|MMLP	Mm.17235	cysteine and glycine-rich protein 3			13009	mmu-miR-194|mmu-miR-450b-5p	MIMAT0000224|MIMAT0003511
Lnpep	2010309L07Rik|4732490P18Rik|CAP|IRAP|PLAP|gp160|vp165		leucyl/cystinyl aminopeptidase			240028	mmu-miR-194|mmu-miR-450b-5p|mmu-miR-125a-3p	MIMAT0000224|MIMAT0003511|MIMAT0004528
Hbegf	AW047313|Dtr|Dts|Hegfl|MGC107656		heparin-binding EGF-like growth factor			15200	mmu-miR-194|mmu-miR-542-3p	MIMAT0000224|MIMAT0003172
Litaf	3222402J11Rik|C85531|N4WBP3|TBX1		LPS-induced TN factor			56722	mmu-miR-194|mmu-miR-674|mmu-miR-125a-3p|mmu-miR-139-5p	MIMAT0000224|MIMAT0003740|MIMAT0004528|MIMAT0000656
Lrrfip1	AU024550|Fliiap1	Mm.45039	leucine rich repeat (in FLII) interacting protein 1			16978	mmu-miR-194|mmu-miR-674|mmu-miR-706	MIMAT0000224|MIMAT0003740|MIMAT0003496
Ltbp1	9430031G15Rik|9830146M04|Ltbp-1|Tgfb		latent transforming growth factor beta binding protein 1			268977	mmu-miR-194|mmu-miR-678	MIMAT0000224|MIMAT0003452
Dach1	AI182278|Dac|Dach|E130112M23Rik		dachshund 1 (Drosophila)			13134	mmu-miR-194|mmu-miR-691	MIMAT0000224|MIMAT0003470
Hook3	5830454D03Rik|AI317159|E330005F07Rik		hook homolog 3 (Drosophila)			320191	mmu-miR-194|mmu-miR-691|mmu-miR-710|mmu-miR-450b-5p|mmu-miR-706	MIMAT0000224|MIMAT0003470|MIMAT0003500|MIMAT0003511|MIMAT0003496
Sgpp1	AI463453|SPP|SPP1|Spph1		sphingosine-1-phosphate phosphatase 1			81535	mmu-miR-194|mmu-miR-706|mmu-miR-452	MIMAT0000224|MIMAT0003496|MIMAT0001637
Pkd2	C030034P18Rik|PC2|TRPP2	Mm.6442	polycystic kidney disease 2			18764	mmu-miR-194|mmu-miR-710|mmu-miR-706	MIMAT0000224|MIMAT0003500|MIMAT0003496
Pold3	2410142G14Rik|C85233|P66|P68	Mm.37562	polymerase (DNA-directed), delta 3, accessory subunit			67967	mmu-miR-194|mmu-miR-760	MIMAT0000224|MIMAT0003898
Tmc2	CWEA2	Mm.219546	transmembrane channel-like gene family 2			192140	mmu-miR-196b	MIMAT0001081
Star	AV363654|D8Ertd419e		steroidogenic acute regulatory protein			20845	mmu-miR-196b	MIMAT0001081
Ppp1r13b	AI449786|ASPP1|AW545810|Tp53bp2|Trp53bp2|p85		protein phosphatase 1, regulatory (inhibitor) subunit 13B			21981	mmu-miR-196b	MIMAT0001081
Nr2c2	KIAA4145|MGC124356|MGC124357|MGC124358|TAK1|Tr4|mKIAA4145	Mm.87062	nuclear receptor subfamily 2, group C, member 2			22026	mmu-miR-196b	MIMAT0001081
Kcna3	Kca1-3|Kv1.3|Mk-3	Mm.30640	potassium voltage-gated channel, shaker-related subfamily, member 3			16491	mmu-miR-196b	MIMAT0001081
Hoxb7	AI325018|Hox-2.3		homeo box B7			15415	mmu-miR-196b	MIMAT0001081
Gca	5133401E04Rik|AI573844	Mm.219877	grancalcin			227960	mmu-miR-196b	MIMAT0001081
Ednrb	AU022549|ET-B|ET>B<|ETR-b|ETb|Sox10m1|s	Mm.229532	endothelin receptor type B			13618	mmu-miR-196b	MIMAT0001081
Hand1	Ehand1|Hxt|Th1|Thing1|bHLHa27|eHAND	Mm.4746	heart and neural crest derivatives expressed transcript 1			15110	mmu-miR-196b|mmu-let-7e	MIMAT0001081|MIMAT0000524
Hoxc8	D130011F21Rik|Hox-3.1	Mm.6167	homeo box C8			15426	mmu-miR-196b|mmu-miR-181c|mmu-miR-126-5p|mmu-miR-152|mmu-miR-1894-3p	MIMAT0001081|MIMAT0000674|MIMAT0000137|MIMAT0000162|MIMAT0007878
Hoxb8	Hox-2.4	Mm.4822	homeo box B8			15416	mmu-miR-196b|mmu-miR-27b|mmu-miR-706	MIMAT0001081|MIMAT0000126|MIMAT0003496
Hoxa7	AV118143|Hox-1.1		homeo box A7			15404	mmu-miR-196b|mmu-miR-762|mmu-miR-144	MIMAT0001081|MIMAT0003892|MIMAT0000156
Tshr	AI481368|hypothroid|hyt|pet	Mm.173847	thyroid stimulating hormone receptor			22095	mmu-miR-199a-3p	MIMAT0000230
Slc12a9	CIP1	Mm.235625	solute carrier family 12 (potassium/chloride transporters), member 9			83704	mmu-miR-199a-3p	MIMAT0000230
Serpine2	B230326M24Rik|PAI-1|PI7|PN-1|Spi4	Mm.3093	serine (or cysteine) peptidase inhibitor, clade E, member 2			20720	mmu-miR-199a-3p	MIMAT0000230
Scd1	AA589638|AI265570|Scd|Scd-1|ab		stearoyl-Coenzyme A desaturase 1			20249	mmu-miR-199a-3p	MIMAT0000230
Pip5k1b	AI844522|Pip5k1a|Pipk5a|Pipk5b|STM7	Mm.217214	phosphatidylinositol-4-phosphate 5-kinase, type 1 beta			18719	mmu-miR-199a-3p	MIMAT0000230
Pip5k1a	Pip5k1b|Pipk5a|Pipk5b		phosphatidylinositol-4-phosphate 5-kinase, type 1 alpha			18720	mmu-miR-199a-3p	MIMAT0000230
Map3k5	7420452D20Rik|ASK|ASK1|MAPKKK5|MGC141518|MGC141519|Mekk5	Mm.6595	mitogen-activated protein kinase kinase kinase 5			26408	mmu-miR-199a-3p	MIMAT0000230
Ifih1	9130009C22Rik|Helicard|Hlcd|MDA5|MGC90959		interferon induced with helicase C domain 1			71586	mmu-miR-199a-3p	MIMAT0000230
Dusp5	Gm337	Mm.52043	dual specificity phosphatase 5			240672	mmu-miR-199a-3p	MIMAT0000230
Dctn4	1110001K06Rik|4930547K17Rik|C130039E17Rik|p62		dynactin 4			67665	mmu-miR-199a-3p	MIMAT0000230
Abca13	9830132L24|A930002G16Rik|AI956815	Mm.39270	ATP-binding cassette, sub-family A (ABC1), member 13			268379	mmu-miR-199a-3p	MIMAT0000230
Pon2	6330405I24Rik|AI481612|MGC68232	Mm.126984	paraoxonase 2			330260	mmu-miR-199a-3p|mmu-miR-328	MIMAT0000230|MIMAT0000565
Ung	UNG1|UNG2	Mm.1393	uracil DNA glycosylase			22256	mmu-miR-199a-5p	MIMAT0000229
Smpd1	A-SMase|ASM|Zn-SMase|aSMase	Mm.4628	sphingomyelin phosphodiesterase 1, acid lysosomal			20597	mmu-miR-199a-5p	MIMAT0000229
Rnasel	E230029I04Rik	Mm.259254	ribonuclease L (2', 5'-oligoisoadenylate synthetase-dependent)			24014	mmu-miR-199a-5p	MIMAT0000229
Rcan1	2410048A02Rik|AA408855|AI429645|AL024459|AV028423|Adapt78|CALP1L|CSP1|DSC1|Dscr1|MCIP1|RCN1		regulator of calcineurin 1			54720	mmu-miR-199a-5p	MIMAT0000229
Map3k11	2610017K16Rik|Mlk3|PTK1|SPRK		mitogen-activated protein kinase kinase kinase 11			26403	mmu-miR-199a-5p	MIMAT0000229
Malt1	A630046N12|D430033E09Rik|MGC124469|MGC124470		mucosa associated lymphoid tissue lymphoma translocation gene 1			240354	mmu-miR-199a-5p	MIMAT0000229
M6pr	CD-MPR|Mpr46	Mm.249225	mannose-6-phosphate receptor, cation dependent			17113	mmu-miR-199a-5p	MIMAT0000229
Gorasp1	5430411C10Rik|GOLPH5|GRASP65|P65		golgi reassembly stacking protein 1			74498	mmu-miR-199a-5p	MIMAT0000229
Dpp4	Cd26|Dpp-4|THAM	Mm.1151	dipeptidylpeptidase 4			13482	mmu-miR-199a-5p	MIMAT0000229
Cdh6	K-cadherin|MGC129338|MGC129360|cad6|cadherin-6	Mm.57048	cadherin 6			12563	mmu-miR-199a-5p	MIMAT0000229
Cacna1e	A430040I15|BII|Cach6|Cacnl1a6|Cav2.3|Cchra1|alpha1E		calcium channel, voltage-dependent, R type, alpha 1E subunit			12290	mmu-miR-199a-5p	MIMAT0000229
Akap13	1700026G02Rik|5730522G15Rik|5830460E08Rik|AKAP-Lbc|BRX|Ht31|LBC|PROTO-LB|PROTO-LBC	Mm.216107	A kinase (PRKA) anchor protein 13			75547	mmu-miR-199a-5p	MIMAT0000229
Abp1	1600012D06Rik|DAO	Mm.213898	amiloride binding protein 1 (amine oxidase, copper-containing)			76507	mmu-miR-199a-5p	MIMAT0000229
Tacr1	NK-1R|NK1-R|SPr|Tac1r	Mm.8055	tachykinin receptor 1			21336	mmu-miR-199a-5p|mmu-miR-1|mmu-miR-1894-3p	MIMAT0000229|MIMAT0000123|MIMAT0007878
Fzd4	Fz4	Mm.86755	frizzled homolog 4 (Drosophila)			14366	mmu-miR-199a-5p|mmu-miR-101a	MIMAT0000229|MIMAT0000133
Ptpru	Ftp-1|PCP-2|PTP|PTP-lambda|PTPlambda|Pcp2|Ptpf|Ptprl|R-PTP-U|R-PTP-psi|RPTPlambda	Mm.4860	protein tyrosine phosphatase, receptor type, U			19273	mmu-miR-199a-5p|mmu-miR-139-5p	MIMAT0000229|MIMAT0000656
Tgfb2	BB105277|Tgf-beta2|Tgfb-2	Mm.18213	transforming growth factor, beta 2			21808	mmu-miR-199a-5p|mmu-miR-141	MIMAT0000229|MIMAT0000153
Cyp7a1		Mm.57029	cytochrome P450, family 7, subfamily a, polypeptide 1			13122	mmu-miR-199a-5p|mmu-miR-1896|mmu-miR-363	MIMAT0000229|MIMAT0007873|MIMAT0000708
Abcc1	Abcc1a|Abcc1b|MRP|Mdrap|Mrp1	Mm.196634	ATP-binding cassette, sub-family C (CFTR/MRP), member 1			17250	mmu-miR-199a-5p|mmu-miR-326|mmu-miR-22	MIMAT0000229|MIMAT0000559|MIMAT0000531
Calcr	Clr	Mm.4642	calcitonin receptor			12311	mmu-miR-199a-5p|mmu-miR-326|mmu-miR-292-5p|mmu-miR-141	MIMAT0000229|MIMAT0000559|MIMAT0000369|MIMAT0000153
Cx3cr1		Mm.44065	chemokine (C-X3-C) receptor 1			13051	mmu-miR-199a-5p|mmu-miR-450b-5p	MIMAT0000229|MIMAT0003511
Crem	ICER	Mm.5244	cAMP responsive element modulator			12916	mmu-miR-199a-5p|mmu-miR-467e|mmu-miR-672	MIMAT0000229|MIMAT0005293|MIMAT0003735
Synm	4930412K21Rik|AI852401|Dmn|E130104F11|MGC56976|Syn|Synemin	Mm.60526	synemin, intermediate filament protein			233335	mmu-miR-199a-5p|mmu-miR-542-3p|mmu-miR-141	MIMAT0000229|MIMAT0003172|MIMAT0000153
Hdlbp	1110005P14Rik|AA960365|AI118566|D1Ertd101e	Mm.30012	high density lipoprotein (HDL) binding protein			110611	mmu-miR-199a-5p|mmu-miR-7b|mmu-miR-452	MIMAT0000229|MIMAT0000678|MIMAT0001637
Trim33	8030451N04Rik|AI413936|DKFZp586K1123|Tif1g|mKIAA1113	Mm.195036	tripartite motif-containing 33			94093	mmu-miR-200c	MIMAT0000657
Tceb1	2610043E24Rik|2610301I15Rik|AA407206|AI987979|AW049146		transcription elongation factor B (SIII), polypeptide 1			67923	mmu-miR-200c	MIMAT0000657
Rab21	9630024B22	Mm.21936	RAB21, member RAS oncogene family			216344	mmu-miR-200c	MIMAT0000657
Npm1	B23|MGC102162|MGC107291|NO38|Npm	Mm.6343	nucleophosmin 1			18148	mmu-miR-200c	MIMAT0000657
Nog		Mm.135266	noggin			18121	mmu-miR-200c	MIMAT0000657
Mgp	Mglap	Mm.243085	matrix Gla protein			17313	mmu-miR-200c	MIMAT0000657
Marcks	Macs|PKCSL		myristoylated alanine rich protein kinase C substrate			17118	mmu-miR-200c	MIMAT0000657
Kdr	6130401C07|Flk-1|Flk1|Krd-1|Ly73|VEGFR-2|VEGFR2|sVEGFR-2	Mm.285	kinase insert domain protein receptor			16542	mmu-miR-200c	MIMAT0000657
Il10	CSIF|Il-10	Mm.874	interleukin 10			16153	mmu-miR-200c	MIMAT0000657
Ifit1	ISG56|Ifi56		interferon-induced protein with tetratricopeptide repeats 1			15957	mmu-miR-200c	MIMAT0000657
Egln1	AI503754|C1orf12|ORF13|Phd2|SM-20	Mm.140619	EGL nine homolog 1 (C. elegans)			112405	mmu-miR-200c	MIMAT0000657
Efnb2	ELF-2|Epl5|Eplg5|Htk-L|LERK-5|Lerk5|NLERK-1	Mm.209813	ephrin B2			13642	mmu-miR-200c	MIMAT0000657
Crtap	5730529N23Rik|CASP|Leprel3	Mm.20904	cartilage associated protein			56693	mmu-miR-200c	MIMAT0000657
Cebpd			CCAAT/enhancer binding protein (C/EBP), delta			12609	mmu-miR-200c	MIMAT0000657
Appl1	2900057D21Rik|7330406P05Rik|AI585782|AW209077|BB022931|C88264|DIP13	Mm.202322	adaptor protein, phosphotyrosine interaction, PH domain and leucine zipper containing 1			72993	mmu-miR-200c	MIMAT0000657
Acsbg1	BG1|Bgm|E230019G03Rik|Lpd|R75185|mKIAA0631	Mm.20592	acyl-CoA synthetase bubblegum family member 1			94180	mmu-miR-200c	MIMAT0000657
Ncoa2	9530095N19|D1Ertd433e|GRIP-1|Grip1|KAT13C|SRC-2|TIF-2|TIF2|bHLHe75	Mm.2537	nuclear receptor coactivator 2			17978	mmu-miR-200c|mmu-miR-669b	MIMAT0000657|MIMAT0003476
Git2	1500036H07Rik|5830420E16Rik|9630056M03Rik|B230104M05Rik|KIAA0148|mKIAA0148	Mm.195632	G protein-coupled receptor kinase-interactor 2			26431	mmu-miR-200c|mmu-miR-669b	MIMAT0000657|MIMAT0003476
Rnf125	4930553F04Rik	Mm.45980	ring finger protein 125			67664	mmu-miR-200c|mmu-miR-706	MIMAT0000657|MIMAT0003496
Fhl1	KyoT	Mm.3126	four and a half LIM domains 1			14199	mmu-miR-200c|mmu-miR-706	MIMAT0000657|MIMAT0003496
Vcl	9430097D22|AA571387|AI462105|AW545629		vinculin			22330	mmu-miR-21	MIMAT0000530
Tgfbi	68kDa|AI181842|AI747162|Beta-ig|MGC150270|big-h3	Mm.14455	transforming growth factor, beta induced			21810	mmu-miR-21	MIMAT0000530
Taf7	55kDa|AI607308|BB007175|TAFII55|Taf2f	Mm.236009	TAF7 RNA polymerase II, TATA box binding protein (TBP)-associated factor			24074	mmu-miR-21	MIMAT0000530
Sntb1			syntrophin, basic 1			20649	mmu-miR-21	MIMAT0000530
Ppp1r3a	GM|MGC124391|MGC124392|RG1|RGL	Mm.209429	protein phosphatase 1, regulatory (inhibitor) subunit 3A			140491	mmu-miR-21	MIMAT0000530
Plac8	C15|D5Wsu111e	Mm.34609	placenta-specific 8			231507	mmu-miR-21	MIMAT0000530
Peli1	2810468L03Rik|A930031K15Rik|AA409794|AI586297|D11Ertd676e	Mm.28957	pellino 1			67245	mmu-miR-21	MIMAT0000530
Hspa14	70kDa|HSP70L1|Hsp70-4|NST-1	Mm.89341	heat shock protein 14			50497	mmu-miR-21	MIMAT0000530
Gast	GAS	Mm.4767	gastrin			14459	mmu-miR-21	MIMAT0000530
Ccl20	CKb4|LARC|MIP-3A|MIP-3[a]|MIP3A|ST38|Scya20|exodus-1	Mm.116739	chemokine (C-C motif) ligand 20			20297	mmu-miR-21	MIMAT0000530
Ccl1	BF534335|I-309|Scya1|Tca-3	Mm.1283	chemokine (C-C motif) ligand 1			20290	mmu-miR-21	MIMAT0000530
Skiv2l	4930534J06Rik|AW214248|Ddx13|SKI|Ski2w	Mm.18845	superkiller viralicidic activity 2-like (S. cerevisiae)			108077	mmu-miR-21|mmu-miR-1896|mmu-miR-450b-5p	MIMAT0000530|MIMAT0007873|MIMAT0003511
Ski	2310012I02Rik|2610001A11Rik|AA062172|AA589460|BC004088|MGC8300	Mm.28520	ski sarcoma viral oncogene homolog (avian)			20481	mmu-miR-21|mmu-miR-1896|mmu-miR-450b-5p	MIMAT0000530|MIMAT0007873|MIMAT0003511
Tnip3	9030611K07Rik|ABIN-3|LIND|MGC129495	Mm.117558	TNFAIP3 interacting protein 3			414084	mmu-miR-219	MIMAT0000664
Syt5	SytV		synaptotagmin V			53420	mmu-miR-219	MIMAT0000664
Gbp5	5330409J06Rik|Gbp5a		guanylate binding protein 5			229898	mmu-miR-219	MIMAT0000664
Dazap1	2410042M16Rik|mPrrp	Mm.148693	DAZ associated protein 1			70248	mmu-miR-219	MIMAT0000664
Cd80	B7-1|B7.1|Cd28l|Ly-53|Ly53|MIC17|TS/A-1	Mm.89474	CD80 antigen			12519	mmu-miR-219	MIMAT0000664
Ada		Mm.388	adenosine deaminase			11486	mmu-miR-219	MIMAT0000664
Dpt	1810032B19Rik|5033416F05Rik|EQ-1|Eq1	Mm.28935	dermatopontin			56429	mmu-miR-219|mmu-miR-1	MIMAT0000664|MIMAT0000123
Prkci	2310021H13Rik|AI427505|KIAA4165|PKClambda|Pkci|Pkcl|Prkcl|aPKClambda|mKIAA4165		protein kinase C, iota			18759	mmu-miR-219|mmu-miR-705	MIMAT0000664|MIMAT0003495
Ywhaz	1110013I11Rik|AI596267|AL022924|AU020854	Mm.3360	tyrosine 3-monooxygenase/tryptophan 5-monooxygenase activation protein, zeta polypeptide			22631	mmu-miR-22	MIMAT0000531
Vasp	AA107290	Mm.9684	vasodilator-stimulated phosphoprotein			22323	mmu-miR-22	MIMAT0000531
Slc2a1	Glut-1|Glut1	Mm.21002	solute carrier family 2 (facilitated glucose transporter), member 1			20525	mmu-miR-22	MIMAT0000531
Rnf216	2810055G22Rik|AI647468|AU019462|C86502|F830018F18Rik|TRIAD3|UIP83|Ubce7ip1		ring finger protein 216			108086	mmu-miR-22	MIMAT0000531
Erbb3	C76256|Erbb-3|Erbb3r|Her3|MGC117742		v-erb-b2 erythroblastic leukemia viral oncogene homolog 3 (avian)			13867	mmu-miR-22	MIMAT0000531
Csf1r	AI323359|CD115|CSF-1R|Csfmr|Fim-2|Fms|M-CSFR	Mm.22574	colony stimulating factor 1 receptor			12978	mmu-miR-22	MIMAT0000531
Cdx2	Cdx-2	Mm.20358	caudal type homeo box 2			12591	mmu-miR-22	MIMAT0000531
Arrb1	1200006I17Rik|AW208571|G430100A01Rik|MGC124269|MGC124270		arrestin, beta 1			109689	mmu-miR-22	MIMAT0000531
Sirt1	AA673258|MGC150273|SIR2L1|Sir2|Sir2a|Sir2alpha		sirtuin 1 (silent mating type information regulation 2, homolog) 1 (S. cerevisiae)			93759	mmu-miR-22|mmu-miR-141	MIMAT0000531|MIMAT0000153
Il2rb	CD122|IL-15Rbeta|IL15Rbeta|Il-2/15Rbeta|Il-2Rbeta|MGC118674|p70	Mm.35287	interleukin 2 receptor, beta chain			16185	mmu-miR-22|mmu-miR-363	MIMAT0000531|MIMAT0000708
Cspg4	4732461B14Rik|AN2|NG2	Mm.41329	chondroitin sulfate proteoglycan 4			121021	mmu-miR-22|mmu-miR-760	MIMAT0000531|MIMAT0003898
Etv3	AI414410|METS|Pe1	Mm.219460	ets variant gene 3			27049	mmu-miR-222|mmu-let-7e|mmu-miR-221	MIMAT0000670|MIMAT0000524|MIMAT0000669
Sema4d	CD100|Semacl2|Semaj|Semcl2|coll-4	Mm.33903	sema domain, immunoglobulin domain (Ig), transmembrane domain (TM) and short cytoplasmic domain, (semaphorin) 4D			20354	mmu-miR-222|mmu-miR-125b-5p|mmu-miR-125a-5p|mmu-miR-221|mmu-miR-34a	MIMAT0000670|MIMAT0000136|MIMAT0000135|MIMAT0000669|MIMAT0000542
Ifna4	Ifa4|MGC143607		interferon alpha 4			15967	mmu-miR-222|mmu-miR-126-5p|mmu-miR-221	MIMAT0000670|MIMAT0000137|MIMAT0000669
Ifna2	Ifa2	Mm.14091	interferon alpha 2			15965	mmu-miR-222|mmu-miR-126-5p|mmu-miR-221	MIMAT0000670|MIMAT0000137|MIMAT0000669
Dzip3	2310047C04Rik|2A-HUB|6430549P11Rik|A230104G20		DAZ interacting protein 3, zinc finger			224170	mmu-miR-222|mmu-miR-150|mmu-miR-27b|mmu-miR-144|mmu-miR-221|mmu-miR-139-5p	MIMAT0000670|MIMAT0000160|MIMAT0000126|MIMAT0000156|MIMAT0000669|MIMAT0000656
Terf2ip		Mm.213064	telomeric repeat binding factor 2, interacting protein			57321	mmu-miR-222|mmu-miR-199a-5p|mmu-miR-221	MIMAT0000670|MIMAT0000229|MIMAT0000669
Stap1	AI586015|Brdg1|STAP-1	Mm.131237	signal transducing adaptor family member 1			56792	mmu-miR-222|mmu-miR-200c|mmu-miR-221|mmu-miR-370	MIMAT0000670|MIMAT0000657|MIMAT0000669|MIMAT0001095
Rbp3	Irbp|MGC102323|Rbp-3		retinol binding protein 3, interstitial			19661	mmu-miR-222|mmu-miR-221	MIMAT0000670|MIMAT0000669
Ntf3	AI316846|AI835689|Nt3|Ntf-3		neurotrophin 3			18205	mmu-miR-222|mmu-miR-221	MIMAT0000670|MIMAT0000669
Mylip	9430057C20Rik|MGC11702|Mir	Mm.212855	myosin regulatory light chain interacting protein			218203	mmu-miR-222|mmu-miR-221	MIMAT0000670|MIMAT0000669
Irf2	9830146E22Rik|AI646973|Irf-2|MGC117893	Mm.1149	interferon regulatory factor 2			16363	mmu-miR-222|mmu-miR-221	MIMAT0000670|MIMAT0000669
Btg2	AA959598|APRO1|Pc3|TIS21		B-cell translocation gene 2, anti-proliferative			12227	mmu-miR-222|mmu-miR-221	MIMAT0000670|MIMAT0000669
Cxcl12	AI174028|PBSF|PBSF/SDF-1|SDF-1|Scyb12|Sdf1|Sdf1a|Sdf1b|TLSF|TLSF-a|TLSF-b|TPAR1		chemokine (C-X-C motif) ligand 12			20315	mmu-miR-222|mmu-miR-23b|mmu-miR-126-5p|mmu-miR-221	MIMAT0000670|MIMAT0000125|MIMAT0000137|MIMAT0000669
Nrg1	6030402G23Rik|ARIA|D230005F13Rik|GGF|GGFII|HRG|HRGalpha|Hgl|NDF|SMDF	Mm.153432	neuregulin 1			211323	mmu-miR-222|mmu-miR-27b|mmu-miR-125a-3p|mmu-miR-221	MIMAT0000670|MIMAT0000126|MIMAT0004528|MIMAT0000669
Bcl2l11	1500006F24Rik|Bim|Bod	Mm.141083	BCL2-like 11 (apoptosis facilitator)			12125	mmu-miR-222|mmu-miR-466i|mmu-miR-152|mmu-miR-221	MIMAT0000670|MIMAT0005834|MIMAT0000162|MIMAT0000669
Kit	Bs|CD117|Fdc|Gsfsco1|Gsfsco5|Gsfsow3|SCO1|SCO5|SOW3|Ssm|Tr-kit|W|c-KIT	Mm.247073	kit oncogene			16590	mmu-miR-222|mmu-miR-542-3p|mmu-miR-144|mmu-miR-221	MIMAT0000670|MIMAT0003172|MIMAT0000156|MIMAT0000669
Add3	AI463285|R75380		adducin 3 (gamma)			27360	mmu-miR-222|mmu-miR-669l|mmu-miR-467e|mmu-miR-221	MIMAT0000670|MIMAT0009418|MIMAT0005293|MIMAT0000669
Txnrd1	TR|TR1|TrxR1	Mm.210155	thioredoxin reductase 1			50493	mmu-miR-23b	MIMAT0000125
Tpst1	R75054		protein-tyrosine sulfotransferase 1			22021	mmu-miR-23b	MIMAT0000125
Tnfaip6	TSG-6|Tnfip6|Tsg6	Mm.3509	tumor necrosis factor alpha induced protein 6			21930	mmu-miR-23b	MIMAT0000125
Tceal1	0610011M09Rik|BC011290|MGC102312|MGC18752|P21|SIIR|pp21	Mm.40713	transcription elongation factor A (SII)-like 1			237052	mmu-miR-23b	MIMAT0000125
St13	1110007I03Rik|3110002K08Rik|AW555194|HIP|HOP|HSPABP|HSPABP1|PRO0786|SNC6|p48	Mm.180337	suppression of tumorigenicity 13			70356	mmu-miR-23b	MIMAT0000125
Skap2	2610021A10Rik|AA960083|BB137539|RA70|SKAP-HOM|Saps|Scap2|mSKAP55R	Mm.221479	src family associated phosphoprotein 2			54353	mmu-miR-23b	MIMAT0000125
Reg3g	AI449515	Mm.252385	regenerating islet-derived 3 gamma			19695	mmu-miR-23b	MIMAT0000125
Lamp1	AI196048|CD107a|Lamp-1	Mm.16716	lysosomal-associated membrane protein 1			16783	mmu-miR-23b	MIMAT0000125
Hdc	4732480P20|AW108189|Hdc-a|Hdc-c|Hdc-e|Hdc-s	Mm.18603	histidine decarboxylase			15186	mmu-miR-23b	MIMAT0000125
Fyb	ADAP|B630013F22Rik	Mm.170905	FYN binding protein			23880	mmu-miR-23b	MIMAT0000125
Cdh17	HPT-1|HPT-1/LI	Mm.33402	cadherin 17			12557	mmu-miR-23b	MIMAT0000125
Cd55	Daf|Daf-GPI|Daf1|GPI-DAF	Mm.101591	CD55 antigen			13136	mmu-miR-23b	MIMAT0000125
Calcrl	AV071593|CRLR	Mm.75467	calcitonin receptor-like			54598	mmu-miR-23b|mmu-miR-141	MIMAT0000125|MIMAT0000153
Mllt10	Af10|B130021D15Rik|D630001B22Rik|KIAA4140|mKIAA4140	Mm.209175	myeloid/lymphoid or mixed-lineage leukemia (trithorax homolog, Drosophila); translocated to, 10			17354	mmu-miR-23b|mmu-miR-152	MIMAT0000125|MIMAT0000162
Chuk	AI256658|Chuk1|Fbx24|Fbxo24|IKBKA|IKK1|Ikka|MGC25325|NFKBIKA	Mm.3996	conserved helix-loop-helix ubiquitous kinase			12675	mmu-miR-23b|mmu-miR-152	MIMAT0000125|MIMAT0000162
Mrc1	AW259686|CD206|MR	Mm.2019	mannose receptor, C type 1			17533	mmu-miR-23b|mmu-miR-326	MIMAT0000125|MIMAT0000559
Ppargc1a	A830037N07Rik|PGC-1|PGC-1v|Pgc-1alpha|Pgc1|Pgco1|Ppargc1	Mm.259072	peroxisome proliferative activated receptor, gamma, coactivator 1 alpha			19017	mmu-miR-23b|mmu-miR-669b	MIMAT0000125|MIMAT0003476
Slc7a1	4831426K01Rik|AI447493|Atrc-1|Atrc1|Cat1|Rec-1|Rev-1|mCAT-1		solute carrier family 7 (cationic amino acid transporter, y+ system), member 1			11987	mmu-miR-23b|mmu-miR-671-5p	MIMAT0000125|MIMAT0003731
Fasn	A630082H08Rik|FAS	Mm.236443	fatty acid synthase			14104	mmu-miR-23b|mmu-miR-674|mmu-let-7e	MIMAT0000125|MIMAT0003740|MIMAT0000524
Fas	AI196731|APO-1|APT1|CD95|TNFR6|Tnfrsf6|lpr	Mm.1626	Fas (TNF receptor superfamily member 6)			14102	mmu-miR-23b|mmu-miR-674|mmu-let-7e	MIMAT0000125|MIMAT0003740|MIMAT0000524
Tnfaip3	A20|Tnfip3	Mm.116683	tumor necrosis factor, alpha-induced protein 3			21929	mmu-miR-23b|mmu-miR-7b|mmu-miR-450b-3p	MIMAT0000125|MIMAT0000678|MIMAT0003512
Tsta3	AI256181|FX|MGC113801|Tstap35b	Mm.22596	tissue specific transplantation antigen P35B			22122	mmu-miR-24	MIMAT0000219
Sstr1	Smstr-1|Smstr1|sst1		somatostatin receptor 1			20605	mmu-miR-24	MIMAT0000219
Rnf138	2410015A17Rik|2810480D20Rik|STRIN|Trif|Trif-d	Mm.253542	ring finger protein 138			56515	mmu-miR-24	MIMAT0000219
Rap1b	2810443E11Rik	Mm.233009	RAS related protein 1b			215449	mmu-miR-24	MIMAT0000219
Pthlh	PTH-like|Pthrp	Mm.28440	parathyroid hormone-like peptide			19227	mmu-miR-24	MIMAT0000219
Npsr1	9330128H10Rik|GPRA|Gpr154|MVTR|PGR14|VRR1		neuropeptide S receptor 1			319239	mmu-miR-24	MIMAT0000219
Mif	GIF|Glif|MGC107654	Mm.2326	macrophage migration inhibitory factor			17319	mmu-miR-24	MIMAT0000219
Mc1r	Mshra|Tob|e		melanocortin 1 receptor			17199	mmu-miR-24	MIMAT0000219
Kptn	2310042D10Rik|2E4|C030013F01Rik	Mm.41101	kaptin			70394	mmu-miR-24	MIMAT0000219
Itpr2	AI649341|InsP3R-2|InsP3R-5|Ip3r2|Itpr5	Mm.7800	inositol 1,4,5-triphosphate receptor 2			16439	mmu-miR-24	MIMAT0000219
Hnf1b	AI385728|AI987804|HNF-1Beta|Hnf1beta|LFB3|Tcf-2|Tcf2|vHNF1	Mm.7226	HNF1 homeobox B			21410	mmu-miR-24	MIMAT0000219
Gif	AV073125|MGC144768	Mm.456	gastric intrinsic factor			14603	mmu-miR-24	MIMAT0000219
Gfer	Alr|ERV1	Mm.28124	growth factor, erv1 (S. cerevisiae)-like (augmenter of liver regeneration)			11692	mmu-miR-24	MIMAT0000219
Clps	2200003J09Rik	Mm.21160	colipase, pancreatic			109791	mmu-miR-24	MIMAT0000219
Ampd3		Mm.3238	adenosine monophosphate deaminase 3			11717	mmu-miR-24	MIMAT0000219
Ahsg	fetuin-A	Mm.197554	alpha-2-HS-glycoprotein			11625	mmu-miR-24	MIMAT0000219
Krt25	4631426H08Rik|Ka38|Krt25a|mIRSa1		keratin 25			70810	mmu-miR-24|mmu-miR-125a-3p	MIMAT0000219|MIMAT0004528
Rap1a	AI848598|G-22K|Krev-1|MGC102329|Rap1		RAS-related protein-1a			109905	mmu-miR-24|mmu-miR-144	MIMAT0000219|MIMAT0000156
Zfp36l2	Brf2|ERF2|Tis11d	Mm.259321	zinc finger protein 36, C3H type-like 2			12193	mmu-miR-24|mmu-miR-181c|mmu-miR-101a	MIMAT0000219|MIMAT0000674|MIMAT0000133
S1pr1	AI849002|Edg1|IpB1|S1P|S1P1|lpB1	Mm.982	sphingosine-1-phosphate receptor 1			13609	mmu-miR-24|mmu-miR-1892|mmu-miR-152	MIMAT0000219|MIMAT0007871|MIMAT0000162
Tic1	Pim2|pim-2		transplantation-specific integration cluster 1			111748	mmu-miR-24|mmu-miR-200c	MIMAT0000219|MIMAT0000657
Pim2	DXCch3|Pim-2		proviral integration site 2			18715	mmu-miR-24|mmu-miR-200c	MIMAT0000219|MIMAT0000657
Sptlc2	AI173915|LCB2|mKIAA0526	Mm.565	serine palmitoyltransferase, long chain base subunit 2			20773	mmu-miR-24|mmu-miR-22	MIMAT0000219|MIMAT0000531
Dnmt3b	MGC124407	Mm.89772	DNA methyltransferase 3B			13436	mmu-miR-24|mmu-miR-22|mmu-miR-450b-5p	MIMAT0000219|MIMAT0000531|MIMAT0003511
Egfr	9030024J15Rik|AI552599|Erbb|Errp|Wa5|wa-2|wa2	Mm.8534	epidermal growth factor receptor			13649	mmu-miR-24|mmu-miR-27b	MIMAT0000219|MIMAT0000126
Spg7	AI452278|AU015315|Cmar|PGN		spastic paraplegia 7 homolog (human)			234847	mmu-miR-24|mmu-miR-327|mmu-miR-714|mmu-miR-125a-3p	MIMAT0000219|MIMAT0004867|MIMAT0003505|MIMAT0004528
Kcne1	Isk|MinK|nmf190		potassium voltage-gated channel, Isk-related subfamily, member 1			16509	mmu-miR-24|mmu-miR-328	MIMAT0000219|MIMAT0000565
Il15ra	AA690181	Mm.200196	interleukin 15 receptor, alpha chain			16169	mmu-miR-24|mmu-miR-674|mmu-miR-7b	MIMAT0000219|MIMAT0003740|MIMAT0000678
Gba2	F630034E04	Mm.229444	glucosidase beta 2			230101	mmu-miR-24|mmu-miR-705	MIMAT0000219|MIMAT0003495
Cdkn1b	AA408329|AI843786|Kip1|p27|p27Kip1	Mm.2958	cyclin-dependent kinase inhibitor 1B			12576	mmu-miR-24|mmu-miR-706|mmu-miR-221	MIMAT0000219|MIMAT0003496|MIMAT0000669
Lpl		Mm.1514	lipoprotein lipase			16956	mmu-miR-24|mmu-miR-710|mmu-miR-199a-5p	MIMAT0000219|MIMAT0003500|MIMAT0000229
Ret	PTC|RET51|RET9|c-Ret	Mm.57199	ret proto-oncogene			19713	mmu-miR-24|mmu-miR-711	MIMAT0000219|MIMAT0003501
Srl	9830004M20Rik|AW108387|sar	Mm.35811	sarcalumenin			106393	mmu-miR-27b	MIMAT0000126
Rsad2	2510004L01Rik|Vig1|cig5	Mm.24045	radical S-adenosyl methionine domain containing 2			58185	mmu-miR-27b	MIMAT0000126
Pla2g6	BB112799|iPLA(2)beta|iPLA2|iPLA2beta	Mm.155620	phospholipase A2, group VI			53357	mmu-miR-27b	MIMAT0000126
Nr5a2	AU020803|D1Ertd308e|Ftf|LRH-1	Mm.16794	nuclear receptor subfamily 5, group A, member 2			26424	mmu-miR-27b	MIMAT0000126
Mstn	Cmpt|Gdf8|MGC124261|MGC124262|MGC124263	Mm.3514	myostatin			17700	mmu-miR-27b	MIMAT0000126
Map2k4	JNKK1|MEK4|MKK4|PRKMK4|Sek1|Serk1		mitogen-activated protein kinase kinase 4			26398	mmu-miR-27b	MIMAT0000126
Hoxa10	Hox-1.8|Hoxa-10	Mm.5	homeo box A10			15395	mmu-miR-27b	MIMAT0000126
Hgf	C230052L06Rik|HGF/SF|NK1|NK2|SF/HGF		hepatocyte growth factor			15234	mmu-miR-27b	MIMAT0000126
Grm5	6430542K11Rik|AI850523|Gprc1e|mGluR5|mGluR5b	Mm.235018	glutamate receptor, metabotropic 5			108071	mmu-miR-27b	MIMAT0000126
Gosr2	2310032N09Rik|C76855|Gs27|SNARE|membrin	Mm.195451	golgi SNAP receptor complex member 2			56494	mmu-miR-27b	MIMAT0000126
Ctnnd1	AA409437|AU019353|Catns|Ctnnd|P120|mKIAA0384		catenin (cadherin associated protein), delta 1			12388	mmu-miR-27b	MIMAT0000126
Ccl4	AT744.1|Act-2|MIP-1B|Mip1b|Scya4	Mm.244263	chemokine (C-C motif) ligand 4			20303	mmu-miR-27b	MIMAT0000126
Adora2b	A2BAR|A2BR|A2b|AA2BR|AI480866|AI605384|MGC144574|MGC144575	Mm.40740	adenosine A2b receptor			11541	mmu-miR-27b	MIMAT0000126
Pikfyve	5230400C17Rik|Pip5k|Pip5k3|Pipk5k3|p235	Mm.38370	phosphoinositide kinase, FYVE finger containing			18711	mmu-miR-27b|mmu-miR-101a|mmu-miR-34a	MIMAT0000126|MIMAT0000133|MIMAT0000542
Peli2	AW047589|BB129927		pellino 2			93834	mmu-miR-27b|mmu-miR-1224|mmu-miR-139-5p	MIMAT0000126|MIMAT0005460|MIMAT0000656
Shisa2	9430059P22Rik|Tmem46|mShisa|shisa		shisa homolog 2 (Xenopus laevis)			219134	mmu-miR-27b|mmu-miR-1224|mmu-miR-706|mmu-miR-467a|mmu-miR-34a|mmu-miR-370	MIMAT0000126|MIMAT0005460|MIMAT0003496|MIMAT0003409|MIMAT0000542|MIMAT0001095
Irf4	AI385587|IRF-4|LSIRF|Spip	Mm.4677	interferon regulatory factor 4			16364	mmu-miR-27b|mmu-miR-125b-5p|mmu-miR-125a-5p	MIMAT0000126|MIMAT0000136|MIMAT0000135
Pparg	Nr1c3|PPAR-gamma|PPAR-gamma2|PPARgamma|PPARgamma2	Mm.3020	peroxisome proliferator activated receptor gamma			19016	mmu-miR-27b|mmu-miR-130a	MIMAT0000126|MIMAT0000141
Lpcat1	2900035H07Rik|Aytl2|BB137372|BC005662|C87117|LPCAT|MGC8148		lysophosphatidylcholine acyltransferase 1			210992	mmu-miR-27b|mmu-miR-139-5p	MIMAT0000126|MIMAT0000656
Pxmp2	22kDa|PMP22	Mm.21853	peroxisomal membrane protein 2			19301	mmu-miR-27b|mmu-miR-139-5p|mmu-miR-546|mmu-miR-370	MIMAT0000126|MIMAT0000656|MIMAT0003166|MIMAT0001095
Grb2	AA408164|Ash		growth factor receptor bound protein 2			14784	mmu-miR-27b|mmu-miR-141	MIMAT0000126|MIMAT0000153
Chek2	CHK2|Cds1|HUCDS1|Rad53		CHK2 checkpoint homolog (S. pombe)			50883	mmu-miR-27b|mmu-miR-144|mmu-miR-139-5p	MIMAT0000126|MIMAT0000156|MIMAT0000656
Mmd	1200017E07Rik|1810073C06Rik|AA690185		monocyte to macrophage differentiation-associated			67468	mmu-miR-27b|mmu-miR-200c|mmu-miR-152	MIMAT0000126|MIMAT0000657|MIMAT0000162
Slc6a1	A730043E01|GABATHG|GABATR|GAT-1|Gabt|Gabt1|Gat1|XT-1|Xtrp1	Mm.5260	solute carrier family 6 (neurotransmitter transporter, GABA), member 1			232333	mmu-miR-27b|mmu-miR-200c|mmu-miR-34a	MIMAT0000126|MIMAT0000657|MIMAT0000542
Ncoa6	AIB3|ASC-2|ASC2|MGC90663|NRC|Ncoa7|PRIP|RAP250|mKIAA0181	Mm.27592	nuclear receptor coactivator 6			56406	mmu-miR-27b|mmu-miR-23b|mmu-miR-294	MIMAT0000126|MIMAT0000125|MIMAT0000372
Nrf1	C87038|D6Ertd415e	Mm.259258	nuclear respiratory factor 1			18181	mmu-miR-27b|mmu-miR-292-5p	MIMAT0000126|MIMAT0000369
Calm1	AI256814|AI327027|AI461935|AL024000|CaM|Calm		calmodulin 1			12313	mmu-miR-27b|mmu-miR-294	MIMAT0000126|MIMAT0000372
Creb1	2310001E10Rik|3526402H21Rik|AV083133|Creb|Creb-1		cAMP responsive element binding protein 1			12912	mmu-miR-27b|mmu-miR-327	MIMAT0000126|MIMAT0004867
Ahr	Ah|Ahh|Ahre|In|bHLHe76		aryl-hydrocarbon receptor			11622	mmu-miR-27b|mmu-miR-370	MIMAT0000126|MIMAT0001095
Cxcl11	CXC11|H174|I-TAC|IP9|ITAC|SCYB9B|Scyb11|b-R1|betaR1	Mm.131723	chemokine (C-X-C motif) ligand 11			56066	mmu-miR-27b|mmu-miR-467e|mmu-miR-706	MIMAT0000126|MIMAT0005293|MIMAT0003496
Itga4	CD49D	Mm.31903	integrin alpha 4			16401	mmu-miR-27b|mmu-miR-674|mmu-miR-21|mmu-miR-152	MIMAT0000126|MIMAT0003740|MIMAT0000530|MIMAT0000162
Met	AI838057|HGF|HGFR|Par4|c-Met	Mm.86844	met proto-oncogene			17295	mmu-miR-27b|mmu-miR-678	MIMAT0000126|MIMAT0003452
Zfp667	A830025F02Rik|Mip1|ZNF667		zinc finger protein 667			384763	mmu-miR-292-5p	MIMAT0000369
Naip3	Birc1c|EG667838|Mitf|Naip-rs5|TRGJ1S2|TRGJ2|TRGV5S2|TRGV5S4P|pORF1|pORF2		NLR family, apoptosis inhibitory protein 3			667838	mmu-miR-292-5p	MIMAT0000369
Mitf	MGC124309|MGC124310|bHLHe32|bw|mi|vit|vitiligo|wh		microphthalmia-associated transcription factor			17342	mmu-miR-292-5p	MIMAT0000369
Fkbp1a	12kDa|FKBP12|FKBP12-T1|FKBP12-T2|Fkbp|Fkbp1|mFKBP1|mFKBP12		FK506 binding protein 1a			14225	mmu-miR-292-5p	MIMAT0000369
Edn3	114-CH19|114CH19|ls|tmgc48	Mm.9478	endothelin 3			13616	mmu-miR-292-5p	MIMAT0000369
Dspp	Dmp2|Dmp3|Dpp|Dsp|MGC124498		dentin sialophosphoprotein			666279	mmu-miR-292-5p	MIMAT0000369
Def6	2410003F05Rik|6430538D02Rik|AV094905|Ibp|Slat|Slat2|Slat6	Mm.204731	differentially expressed in FDCP 6			23853	mmu-miR-292-5p	MIMAT0000369
Cdc25c	Cdc25		cell division cycle 25 homolog C (S. pombe)			12532	mmu-miR-292-5p	MIMAT0000369
Cd40	AI326936|Bp50|GP39|HIGM1|IGM|IMD3|T-BAM|TRAP|Tnfrsf5|p50		CD40 antigen			21939	mmu-miR-292-5p	MIMAT0000369
Btg3	ANA|tob5		B-cell translocation gene 3			12228	mmu-miR-292-5p	MIMAT0000369
Becn1	4921513J16Rik|5430417M23Rik|MGC6843	Mm.178947	beclin 1, autophagy related			56208	mmu-miR-292-5p	MIMAT0000369
Agtpbp1	1700020N17Rik|2310001G17Rik|2900054O13Rik|4930445M19Rik|5730402G09Rik|BB114605|CCP1|MGC90651|Nna1|mKIAA1035|nmf243|pcd	Mm.212923///Mm.153008	ATP/GTP binding protein 1			67269	mmu-miR-292-5p	MIMAT0000369
Tff3	ITF|mITF	Mm.4641	trefoil factor 3, intestinal			21786	mmu-miR-292-5p|mmu-miR-1894-3p	MIMAT0000369|MIMAT0007878
Vcam1	CD106|Vcam-1	Mm.76649	vascular cell adhesion molecule 1			22329	mmu-miR-292-5p|mmu-miR-22	MIMAT0000369|MIMAT0000531
Rgs2	GOS8	Mm.28262	regulator of G-protein signaling 2			19735	mmu-miR-292-5p|mmu-miR-22	MIMAT0000369|MIMAT0000531
Tpm3	MGC102590|Tm5NM|Tpm-5|Tpm5|Trop-5|gamma-TM|hTM30nm|hTMnm	Mm.240839	tropomyosin 3, gamma			59069	mmu-miR-292-5p|mmu-miR-22|mmu-miR-1	MIMAT0000369|MIMAT0000531|MIMAT0000123
Ugt1a9	A12|Ugt1a12|mUGTBr/P		UDP glucuronosyltransferase 1 family, polypeptide A9			394434	mmu-miR-292-5p|mmu-miR-450b-3p	MIMAT0000369|MIMAT0003512
Ugt1a7c	A10'|A13|Ugt1a10		UDP glucuronosyltransferase 1 family, polypeptide A7C			394432	mmu-miR-292-5p|mmu-miR-450b-3p	MIMAT0000369|MIMAT0003512
Ugt1a10	A13|MGC107546|Ugt1a13		UDP glycosyltransferase 1 family, polypeptide A10			394430	mmu-miR-292-5p|mmu-miR-450b-3p	MIMAT0000369|MIMAT0003512
Pcdh8	1700080P15Rik|Papc		protocadherin 8			18530	mmu-miR-292-5p|mmu-miR-452	MIMAT0000369|MIMAT0001637
Nfat5	AI225870|B130038B15Rik|CAG-8|CAG80|NFATL1|OREBP|TonEBP|mKIAA0827|nfatz		nuclear factor of activated T-cells 5			54446	mmu-miR-292-5p|mmu-miR-546	MIMAT0000369|MIMAT0003166
Ccr2	Cc-ckr-2|Ccr2a|Ccr2b|Ckr2|Ckr2a|Ckr2b|Cmkbr2|mJe-r	Mm.6272	chemokine (C-C motif) receptor 2			12772	mmu-miR-292-5p|mmu-miR-706	MIMAT0000369|MIMAT0003496
Nr1h2	AI194859|LXR|LXRB|LXRbeta|NER1|OR-1|RIP15|UR|Unr|Unr2	Mm.968	nuclear receptor subfamily 1, group H, member 2			22260	mmu-miR-292-5p|mmu-miR-7b	MIMAT0000369|MIMAT0000678
Wdr1	Aip1|D5Wsu185e|rede	Mm.2654	WD repeat domain 1			22388	mmu-miR-294	MIMAT0000372
Uchl1	AW822034|C88048|PGP9.5|R75593|gad	Mm.29807	ubiquitin carboxy-terminal hydrolase L1			22223	mmu-miR-294	MIMAT0000372
Setbp1	C130092E12|MGC90748|Seb|mKIAA0437		SET binding protein 1			240427	mmu-miR-294	MIMAT0000372
Rrm2b	p53R2	Mm.24738	ribonucleotide reductase M2 B (TP53 inducible)			382985	mmu-miR-294	MIMAT0000372
Prkcdbp	3110015B12Rik|6330514M23Rik|MGC6598|SRBC	Mm.3124	protein kinase C, delta binding protein			109042	mmu-miR-294	MIMAT0000372
Prdx3	AW822249|Aop1|D0Tohi1|Ef2l|Mer5|Prx3|SP22|TDXM	Mm.29821	peroxiredoxin 3			11757	mmu-miR-294	MIMAT0000372
Pax5	BSAP|EBB-1|KLP|Pax-5		paired box gene 5			18507	mmu-miR-294	MIMAT0000372
Myo5a	9630007J19Rik|AI413174|AI661011|Dbv|MVa|Myo5|MyoVA|Sev-1|d|d-120J|flail|flr	Mm.3645	myosin VA			17918	mmu-miR-294	MIMAT0000372
Irf9	Irf-9|Isgf3g|p48	Mm.2032	interferon regulatory factor 9			16391	mmu-miR-294	MIMAT0000372
Fosb		Mm.248335	FBJ osteosarcoma oncogene B			14282	mmu-miR-294	MIMAT0000372
E2f2	9230110J10|E130207A07		E2F transcription factor 2			242705	mmu-miR-294	MIMAT0000372
Atg5	2010107M05Rik|3110067M24Rik|AW319544|Apg5l|Atg5l|C88337|Paddy	Mm.22264	autophagy-related 5 (yeast)			11793	mmu-miR-294	MIMAT0000372
Cstf2t	64kDa|C77975|tCstF-64|tauCstF-64	Mm.22031	cleavage stimulation factor, 3' pre-RNA subunit 2, tau			83410	mmu-miR-294|mmu-miR-139-5p	MIMAT0000372|MIMAT0000656
Tnfrsf1a	CD120a|FPF|TNF-R|TNF-R-I|TNF-R1|TNF-R55|TNF-alphaR1|TNFAR|TNFR60|TNFRI|TNFRp55|TNFalpha-R1|Tnfr-2|Tnfr1|p55|p55-R	Mm.1258	tumor necrosis factor receptor superfamily, member 1a			21937	mmu-miR-324-5p	MIMAT0000555
Stat6		Mm.121721	signal transducer and activator of transcription 6			20852	mmu-miR-324-5p	MIMAT0000555
Slc1a3	AI504299|B430115D02Rik|Eaat1|GLAST|GLAST-1|GLU-T|GluT-1|Gmt1|MGluT1	Mm.204834	solute carrier family 1 (glial high affinity glutamate transporter), member 3			20512	mmu-miR-324-5p	MIMAT0000555
Nr5a1	Ad4BP|ELP|ELP-3|Ftz-F1|Ftzf1|MGC124277|MGC124278|SF-1|SF1	Mm.31387	nuclear receptor subfamily 5, group A, member 1			26423	mmu-miR-324-5p	MIMAT0000555
Elavl1	2410055N02Rik|HUR|Hua|W91709	Mm.119162	ELAV (embryonic lethal, abnormal vision, Drosophila)-like 1 (Hu antigen R)			15568	mmu-miR-324-5p	MIMAT0000555
Dock5	1110060D06Rik|AI666732|AI956923|BC016533|E130320D18|MGC28003|lr2|rlc	Mm.258155	dedicator of cytokinesis 5			68813	mmu-miR-324-5p	MIMAT0000555
Cuedc2	3010002G01Rik	Mm.218848	CUE domain containing 2			67116	mmu-miR-324-5p	MIMAT0000555
Crhr2	CRF-R2|CRFR2alpha|CRFR2beta|Crfr2	Mm.236081	corticotropin releasing hormone receptor 2			12922	mmu-miR-324-5p	MIMAT0000555
Coq10a	Gm1|MGC182861|MGC182867		coenzyme Q10 homolog A (yeast)			210582	mmu-miR-324-5p	MIMAT0000555
Cd97	AA409984|TM7LN1		CD97 antigen			26364	mmu-miR-324-5p	MIMAT0000555
Anxa4	AI265406|AIV|AW106930|Anx4|Xanx-4		annexin A4			11746	mmu-miR-324-5p	MIMAT0000555
Crhr1	CRFR1|Crhr|MGC124237|MGC124240	Mm.1892	corticotropin releasing hormone receptor 1			12921	mmu-miR-324-5p|mmu-miR-134	MIMAT0000555|MIMAT0000146
Sp1	1110003E12Rik|AA450830|AI845540|Sp1-1	Mm.4618	trans-acting transcription factor 1			20683	mmu-miR-324-5p|mmu-miR-150	MIMAT0000555|MIMAT0000160
Ctla4	Cd152|Ctla-4|Ly-56	Mm.390	cytotoxic T-lymphocyte-associated protein 4			12477	mmu-miR-324-5p|mmu-miR-151-5p	MIMAT0000555|MIMAT0004536
Rab37	B230331O03Rik|B230354I04Rik|MGC157622	Mm.143789	RAB37, member of RAS oncogene family			58222	mmu-miR-324-5p|mmu-miR-326	MIMAT0000555|MIMAT0000559
Ccne1	AW538188	Mm.16110	cyclin E1			12447	mmu-miR-324-5p|mmu-miR-497|mmu-miR-1907	MIMAT0000555|MIMAT0003453|MIMAT0007876
Nfs1	AA987187|m-Nfs1|m-Nfsl		nitrogen fixation gene 1 (S. cerevisiae)			18041	mmu-miR-324-5p|mmu-miR-674	MIMAT0000555|MIMAT0003740
F2rl1	Gpcr11|PAR-2|Par2	Mm.1614	coagulation factor II (thrombin) receptor-like 1			14063	mmu-miR-324-5p|mmu-miR-7b	MIMAT0000555|MIMAT0000678
Efna2	CEK7L|Elf1|Epl6|Eplg6|Lerk6	Mm.1478	ephrin A2			13637	mmu-miR-324-5p|mmu-miR-877|mmu-miR-328	MIMAT0000555|MIMAT0004861|MIMAT0000565
Vav1	Vav|vav-T	Mm.248172	vav 1 oncogene			22324	mmu-miR-326	MIMAT0000559
Tspan14	AA958793|D14Ertd226e|MGC36554|Tm4sf14	Mm.28876	tetraspanin 14			52588	mmu-miR-326	MIMAT0000559
Tnc	AI528729|C130033P17Rik|Hxb|MGC144208|MGC144209|TN|TN-C|Ten|cytotactin|tenascin-C		tenascin C			21923	mmu-miR-326	MIMAT0000559
Tlr7		Mm.23979	toll-like receptor 7			170743	mmu-miR-326	MIMAT0000559
Tfg	AI173908		Trk-fused gene			21787	mmu-miR-326	MIMAT0000559
Sbno2	BC019206|F730040C21|Sno|Stno		strawberry notch homolog 2 (Drosophila)			216161	mmu-miR-326	MIMAT0000559
Ptpn1	PTP-1B|PTP-HA2|PTP1B		protein tyrosine phosphatase, non-receptor type 1			19246	mmu-miR-326	MIMAT0000559
Irf5	AW491843|mirf5	Mm.6479	interferon regulatory factor 5			27056	mmu-miR-326	MIMAT0000559
Emilin2	FOAP-10	Mm.23462	elastin microfibril interfacer 2			246707	mmu-miR-326	MIMAT0000559
Dmtf1	Dimp|Dmp1	Mm.22480	cyclin D binding myb-like transcription factor 1			23857	mmu-miR-326	MIMAT0000559
Dmp1	AV020965|Dmp|MGC130441|PP	Mm.199008	dentin matrix protein 1			13406	mmu-miR-326	MIMAT0000559
Cd47	9130415E20Rik|AA407862|AI848868|AW108519|B430305P08Rik|IAP|Itgp	Mm.31752	CD47 antigen (Rh-related antigen, integrin-associated signal transducer)			16423	mmu-miR-326	MIMAT0000559
Bid	2700049M22Rik|AI875481|AU022477	Mm.235081	BH3 interacting domain death agonist			12122	mmu-miR-326	MIMAT0000559
Stx7	AI315064|AI317144|AW107239|Syn7	Mm.248042	syntaxin 7			53331	mmu-miR-326|mmu-miR-141	MIMAT0000559|MIMAT0000153
Ncor1	5730405M06Rik|A230020K14Rik|N-CoR|RIP13|Rxrip13|mKIAA1047		nuclear receptor co-repressor 1			20185	mmu-miR-326|mmu-miR-141	MIMAT0000559|MIMAT0000153
Mmp13	Clg|MMP-13|Mmp1	Mm.5022	matrix metallopeptidase 13			17386	mmu-miR-326|mmu-miR-141|mmu-miR-125a-3p	MIMAT0000559|MIMAT0000153|MIMAT0004528
Tgfa	wa-1|wa1	Mm.137222	transforming growth factor alpha			21802	mmu-miR-326|mmu-miR-152	MIMAT0000559|MIMAT0000162
Bcl3	AI528691|Bcl-3		B-cell leukemia/lymphoma 3			12051	mmu-miR-326|mmu-miR-199a-3p	MIMAT0000559|MIMAT0000230
Hpgds	H-PGDS|MGC151112|MGC151114|Ptgds2		hematopoietic prostaglandin D synthase			54486	mmu-miR-326|mmu-miR-21	MIMAT0000559|MIMAT0000530
Jmjd6	5730436I23Rik|D11Ertd195e|PSR|PtdSerR|Ptdsr|mKIAA0585		jumonji domain containing 6			107817	mmu-miR-326|mmu-miR-292-5p	MIMAT0000559|MIMAT0000369
Adipoq	30kDa|APN|Acdc|Acrp30|GBP28|adipo|apM1	Mm.3969	adiponectin, C1Q and collagen domain containing			11450	mmu-miR-326|mmu-miR-292-5p	MIMAT0000559|MIMAT0000369
Rbl2	Rb2|p130	Mm.235580	retinoblastoma-like 2			19651	mmu-miR-326|mmu-miR-294	MIMAT0000559|MIMAT0000372
Trpm8	CMR1|LTRPC6|MGC2849|TRPP8|Trp-p8	Mm.218753	transient receptor potential cation channel, subfamily M, member 8			171382	mmu-miR-326|mmu-miR-370	MIMAT0000559|MIMAT0001095
Ucn2	Ucn-2		urocortin 2			171530	mmu-miR-326|mmu-miR-546|mmu-miR-34a	MIMAT0000559|MIMAT0003166|MIMAT0000542
Vldlr	AA408956|AI451093|AW047288	Mm.4141	very low density lipoprotein receptor			22359	mmu-miR-326|mmu-miR-760	MIMAT0000559|MIMAT0003898
Vtcn1	B7h4|B7s1|B7x|BC032925|MGC41287	Mm.137467	V-set domain containing T cell activation inhibitor 1			242122	mmu-miR-327	MIMAT0004867
Vsig4	A530061A11|BC025105|CRIg|MGC36211|Z39IG	Mm.26781	V-set and immunoglobulin domain containing 4			278180	mmu-miR-327	MIMAT0004867
Sh2d1b1	EAT-2|EAT-2A|Eat2|Eat2a|Sh2d1b	Mm.57009	SH2 domain protein 1B1			26904	mmu-miR-327	MIMAT0004867
Pdcd1lg2	B7-DC|Btdc|F730015O22Rik|MGC124039|MGC124040|PD-L2	Mm.116737	programmed cell death 1 ligand 2			58205	mmu-miR-327	MIMAT0004867
Map3k7	B430101B05|C87327|Tak1	Mm.258589	mitogen-activated protein kinase kinase kinase 7			26409	mmu-miR-327	MIMAT0004867
Lifr	A230075M04Rik|AW061234|LIF	Mm.149720	leukemia inhibitory factor receptor			16880	mmu-miR-327	MIMAT0004867
Kcnn4	IK1|IKCA1|KCA4|KCa3.1|SK4|mIKCa1	Mm.9911	potassium intermediate/small conductance calcium-activated channel, subfamily N, member 4			16534	mmu-miR-327	MIMAT0004867
Il17a	Ctla-8|Ctla8|Il17	Mm.5419	interleukin 17A			16171	mmu-miR-327	MIMAT0004867
Cxcr6	BB217514|BONZO|STRL33	Mm.124289	chemokine (C-X-C motif) receptor 6			80901	mmu-miR-327	MIMAT0004867
Col18a1	endostatin	Mm.4352	collagen, type XVIII, alpha 1			12822	mmu-miR-327	MIMAT0004867
Stc1	Stc	Mm.20911	stanniocalcin 1			20855	mmu-miR-327|mmu-miR-126-5p|mmu-miR-671-5p	MIMAT0004867|MIMAT0000137|MIMAT0003731
Snapin	25kDa|AA407989|AV026596|Snap25bp|Snapap		SNAP-associated protein			20615	mmu-miR-327|mmu-miR-130a	MIMAT0004867|MIMAT0000141
Cd5l	1/6|AAC-11|AI047839|Api6|CT2|Pdp|Sp-alpha	Mm.6676	CD5 antigen-like			11801	mmu-miR-327|mmu-miR-1896	MIMAT0004867|MIMAT0007873
Vcan	5430420N07Rik|9430051N09|Cspg2|DPEAAE|NG2|PG-M|PG-M(V0)|PG-M(V1)|hdf	Mm.158700	versican			13003	mmu-miR-327|mmu-miR-23b	MIMAT0004867|MIMAT0000125
Akirin1	6330407G11Rik	Mm.27903	akirin 1			68050	mmu-miR-327|mmu-miR-467e	MIMAT0004867|MIMAT0005293
Nup98	4732457F17|AI849286|MGC118567|Nup96		nucleoporin 98			269966	mmu-miR-327|mmu-miR-542-3p|mmu-miR-672|mmu-miR-450b-5p	MIMAT0004867|MIMAT0003172|MIMAT0003735|MIMAT0003511
Canx	1110069N15Rik|AI988026|Cnx|D11Ertd153e	Mm.248827	calnexin			12330	mmu-miR-327|mmu-miR-546	MIMAT0004867|MIMAT0003166
Glyat	A330009E03Rik|ACGNAT|AI195249|AI315345|CAT|GAT	Mm.39974	glycine-N-acyltransferase			107146	mmu-miR-327|mmu-miR-7b|mmu-miR-21|mmu-miR-450b-5p	MIMAT0004867|MIMAT0000678|MIMAT0000530|MIMAT0003511
Tgm2	G[a]h|TG2|TGase2|tTG|tTGas		transglutaminase 2, C polypeptide			21817	mmu-miR-328	MIMAT0000565
S100a11	EMAPI|Emap1|MGC107585|S100a14|S100c|cal		S100 calcium binding protein A11 (calgizzarin)			20195	mmu-miR-328	MIMAT0000565
Rpa2	AA409079|AI325195|AU020965|RPA34|Rf-A2	Mm.2870	replication protein A2			19891	mmu-miR-328	MIMAT0000565
Pak4	5730488L07Rik|AW555722|mKIAA1142	Mm.21876	p21 protein (Cdc42/Rac)-activated kinase 4			70584	mmu-miR-328	MIMAT0000565
Mmp28	D130023P12		matrix metallopeptidase 28 (epilysin)			118453	mmu-miR-328	MIMAT0000565
Lman2	1110003H06Rik|1300009F09Rik|AA408240|AL023023|AU040819|GP36B|VIP36	Mm.38868	lectin, mannose-binding 2			66890	mmu-miR-328	MIMAT0000565
Gnat1	Gnat-1|Tralpha|transducin		guanine nucleotide binding protein, alpha transducing 1			14685	mmu-miR-328	MIMAT0000565
Etv4	AW414408|Pea-3|Pea3	Mm.5025	ets variant gene 4 (E1A enhancer binding protein, E1AF)			18612	mmu-miR-328	MIMAT0000565
Crk	Crk-I|Crk-II|Crk-III|Crk3|CrkIII|Crko|Crkol		v-crk sarcoma virus CT10 oncogene homolog (avian)			12928	mmu-miR-328	MIMAT0000565
Apoc2	MGC117889	Mm.28394	apolipoprotein C-II			11813	mmu-miR-328	MIMAT0000565
Skil	9130011J04Rik|Skir|SnoN|SnoN2|sno|sno-dE3	Mm.15406	SKI-like			20482	mmu-miR-342-3p	MIMAT0000590
Sgcd	35kDa|delta-SG		sarcoglycan, delta (dystrophin-associated glycoprotein)			24052	mmu-miR-342-3p	MIMAT0000590
Rps6kb2	70kDa|S6K2		ribosomal protein S6 kinase, polypeptide 2			58988	mmu-miR-342-3p	MIMAT0000590
Psmd14	2610312C03Rik|3200001M20Rik|AA986732|Pad1|Poh1|rpm11	Mm.218198	proteasome (prosome, macropain) 26S subunit, non-ATPase, 14			59029	mmu-miR-342-3p	MIMAT0000590
Kdm6b	1700064E03Rik|BC038313|Jmjd3|KIAA0346|mKIAA0346		KDM1 lysine (K)-specific demethylase 6B			216850	mmu-miR-342-3p	MIMAT0000590
Immt	1700082C19Rik|D830041H16Rik|HMP|P87|P87/89|P89	Mm.235123	inner membrane protein, mitochondrial			76614	mmu-miR-342-3p	MIMAT0000590
Hfe2	2310035L15Rik|5230400G09Rik|AI414844|AI789733|DL-M|HJV|Rgmc|hemojuvelin	Mm.171314	hemochromatosis type 2 (juvenile) (human homolog)			69585	mmu-miR-342-3p	MIMAT0000590
Ep300	A430090G16|A730011L11|KAT3B|p300	Mm.258397	E1A binding protein p300			328572	mmu-miR-342-3p	MIMAT0000590
Cxcr3	Cd183|Cmkar3	Mm.12876	chemokine (C-X-C motif) receptor 3			12766	mmu-miR-342-3p	MIMAT0000590
Clcn7	AA409691|AW538136|ClC-7|D17Wsu51e		chloride channel 7			26373	mmu-miR-342-3p	MIMAT0000590
Adora1	A1-AR|A1AR|A1R|AA1R|AI848715|BB176431|Ri		adenosine A1 receptor			11539	mmu-miR-342-3p	MIMAT0000590
Tia1	2310050N03Rik|AI256674|mTIA-1		cytotoxic granule-associated RNA binding protein 1			21841	mmu-miR-342-3p|mmu-miR-129-3p|mmu-miR-483|mmu-miR-706	MIMAT0000590|MIMAT0000544|MIMAT0004782|MIMAT0003496
Rps6ka5	3110005L17Rik|6330404E13Rik|AI854034|MGC28385|MSK1|MSPK1|RLPK	Mm.220417	ribosomal protein S6 kinase, polypeptide 5			73086	mmu-miR-342-3p|mmu-miR-129-5p	MIMAT0000590|MIMAT0000209
Eda	EDA1|Ed1|Eda-A1|Eda-A2|HED|Ta|XLHED|tabby		ectodysplasin-A			13607	mmu-miR-342-3p|mmu-miR-130a	MIMAT0000590|MIMAT0000141
Nlrp1a	CARD7|DEFCAP|Gm14|Gm15|NAC|Nalp1|Nalp1a|Nlrp1|PP1044	Mm.240227	NLR family, pyrin domain containing 1A			195046	mmu-miR-342-3p|mmu-miR-152	MIMAT0000590|MIMAT0000162
Icosl	AU044799|B7-H2|B7RP-1|B7h|BG071784|GI50|GL50|GL50-B|ICOS-L|Icoslg|KIAA0653|LICOS|Ly115l|mKIAA0653	Mm.17819	icos ligand			50723	mmu-miR-342-3p|mmu-miR-22	MIMAT0000590|MIMAT0000531
Slc7a11	9930009M05Rik|AI451155|sut|xCT		solute carrier family 7 (cationic amino acid transporter, y+ system), member 11			26570	mmu-miR-342-3p|mmu-miR-27b	MIMAT0000590|MIMAT0000126
Wasl	2900021I12Rik|3110031I02Rik|N-WASP	Mm.1574	Wiskott-Aldrich syndrome-like (human)			73178	mmu-miR-342-3p|mmu-miR-292-5p|mmu-miR-363	MIMAT0000590|MIMAT0000369|MIMAT0000708
Ptprc	B220|CD45R|Cd45|Ly-5|Lyt-4|T200|loc		protein tyrosine phosphatase, receptor type, C			19264	mmu-miR-342-3p|mmu-miR-542-3p|mmu-miR-370	MIMAT0000590|MIMAT0003172|MIMAT0001095
Ripk1	D330015H01Rik|RIP|Rinp|Rip1		receptor (TNFRSF)-interacting serine-threonine kinase 1			19766	mmu-miR-342-3p|mmu-miR-542-3p|mmu-miR-672|mmu-miR-546	MIMAT0000590|MIMAT0003172|MIMAT0003735|MIMAT0003166
Pdgfra	AI115593|CD140a|Pdgfr-2	Mm.221403	platelet derived growth factor receptor, alpha polypeptide			18595	mmu-miR-342-3p|mmu-miR-671-5p|mmu-miR-7b	MIMAT0000590|MIMAT0003731|MIMAT0000678
Smad2	Madh2|Madr2		MAD homolog 2 (Drosophila)			17126	mmu-miR-342-3p|mmu-miR-674|mmu-miR-155	MIMAT0000590|MIMAT0003740|MIMAT0000165
Txk	A130089B16Rik|Btkl|PTK4|Rlk	Mm.3264	TXK tyrosine kinase			22165	mmu-miR-342-3p|mmu-miR-762|mmu-miR-129-5p|mmu-miR-134	MIMAT0000590|MIMAT0003892|MIMAT0000209|MIMAT0000146
Cyp1a1	AHH|AHRR|CP11|Cyp1a2|P450-1	Mm.14089	cytochrome P450, family 1, subfamily a, polypeptide 1			13076	mmu-miR-342-3p|mmu-miR-770-3p|mmu-miR-1224|mmu-miR-327	MIMAT0000590|MIMAT0003891|MIMAT0005460|MIMAT0004867
Sla	Slap|Slap-1	Mm.7601	src-like adaptor			20491	mmu-miR-342-3p|mmu-miR-7b	MIMAT0000590|MIMAT0000678
Spsb2	AI461677|C9|Grcc9|SSB2		splA/ryanodine receptor domain and SOCS box containing 2			14794	mmu-miR-34a	MIMAT0000542
Spn	A630014B01Rik|Cd43|Galgp|Ly-48|Ly48		sialophorin			20737	mmu-miR-34a	MIMAT0000542
Serpinf2	AI747498|Pli|Serpimf2		serine (or cysteine) peptidase inhibitor, clade F, member 2			18816	mmu-miR-34a	MIMAT0000542
Pdgfrb	AI528809|CD140b|Pdgfr	Mm.4146	platelet derived growth factor receptor, beta polypeptide			18596	mmu-miR-34a	MIMAT0000542
P2ry2	P2Y2	Mm.3000	purinergic receptor P2Y, G-protein coupled 2			18442	mmu-miR-34a	MIMAT0000542
Map2k1	MAPKK1|MEKK1|Mek1|Prkmk1	Mm.248907	mitogen-activated protein kinase kinase 1			26395	mmu-miR-34a	MIMAT0000542
Fcgr2b	AI528646|CD32|F630109E10Rik|Fc[g]RII|FcgRII|Fcgr2|Fcgr2a|Fcr-2|Fcr-3|Ly-17|Ly-m20|LyM-1|Lym-1		Fc receptor, IgG, low affinity IIb			14130	mmu-miR-34a	MIMAT0000542
Edn2	VIC		endothelin 2			13615	mmu-miR-34a|mmu-miR-370	MIMAT0000542|MIMAT0001095
Dgkz	E130307B02Rik|mDGK[z]		diacylglycerol kinase zeta			104418	mmu-miR-34a|mmu-miR-370	MIMAT0000542|MIMAT0001095
Bcl6	Bcl5		B-cell leukemia/lymphoma 6			12053	mmu-miR-34a|mmu-miR-705	MIMAT0000542|MIMAT0003495
Rilp	AI835553|Gm857	Mm.41416	Rab interacting lysosomal protein			280408	mmu-miR-363	MIMAT0000708
Ptger4	EP4|Ptgerep4	Mm.18509	prostaglandin E receptor 4 (subtype EP4)			19219	mmu-miR-363	MIMAT0000708
Mycbp2	AU023734|AW107953|AW546647|C130061D10Rik|Pam|Phr1|R75243	Mm.6478	MYC binding protein 2			105689	mmu-miR-363	MIMAT0000708
Man2a1	Mana-2|Mana2|Map-2	Mm.2433	mannosidase 2, alpha 1			17158	mmu-miR-363	MIMAT0000708
Itga5	Cd49e|Fnra	Mm.16234	integrin alpha 5 (fibronectin receptor alpha)			16402	mmu-miR-363	MIMAT0000708
Golga4	AI225887|AU019508|Olp-1	Mm.10409	golgi autoantigen, golgin subfamily a, 4			54214	mmu-miR-363	MIMAT0000708
Bgn	BG|DSPG1|PG-S1|PGI|SLRR1A	Mm.2608	biglycan			12111	mmu-miR-363	MIMAT0000708
Xdh	XO|Xor|Xox-1|Xox1	Mm.11223	xanthine dehydrogenase			22436	mmu-miR-370	MIMAT0001095
Unc5b	6330415E02Rik|A630020F16|D10Bwg0792e|Unc5h2		unc-5 homolog B (C. elegans)			107449	mmu-miR-370	MIMAT0001095
Srp72	5730576P14Rik|72kDa|AI132477|BC019196|C77589		signal recognition particle 72			66661	mmu-miR-370	MIMAT0001095
Smad1	AI528653|Madh1|Madr1|Mlp1|MusMLP	Mm.223717	MAD homolog 1 (Drosophila)			17125	mmu-miR-370	MIMAT0001095
Sin3a	AW553200|KIAA4126|Sin3|mKIAA4126|mSin3A	Mm.15755	transcriptional regulator, SIN3A (yeast)			20466	mmu-miR-370	MIMAT0001095
Sgms1	9530058O11Rik|AI841905|C80702|MGC30540|MOB|SMS1|SMS1alpha1|SMS1alpha2|SMS1beta|SMS1gamma|Sor1|Tmem23		sphingomyelin synthase 1			208449	mmu-miR-370	MIMAT0001095
Sele	CD62E|E-selectin|Elam	Mm.5245	selectin, endothelial cell			20339	mmu-miR-370	MIMAT0001095
Rab3gap1	1700003B17Rik|4732493F09Rik|AL117896|Rab3gap|p130		RAB3 GTPase activating protein subunit 1			226407	mmu-miR-370	MIMAT0001095
Nfyb	AA985999|Cbf-A	Mm.245998	nuclear transcription factor-Y beta			18045	mmu-miR-370	MIMAT0001095
Itga2	CD49B|DX5	Mm.5007	integrin alpha 2			16398	mmu-miR-370	MIMAT0001095
Il13ra2	CD213a2		interleukin 13 receptor, alpha 2			16165	mmu-miR-370	MIMAT0001095
Gnaq	1110005L02Rik|6230401I02Rik|AA408290|AW060788|Dsk1|Dsk10|Galphaq|Gq|GqI		guanine nucleotide binding protein, alpha q polypeptide			14682	mmu-miR-370	MIMAT0001095
Foxo1	AI876417|Afxh|FKHR|Fkhr1|Foxo1a	Mm.29891	forkhead box O1			56458	mmu-miR-370	MIMAT0001095
Clu	AI893575|ApoJ|Cli|D14Ucla3|SP-40|Sgp-2|Sgp2|Sugp-2		clusterin			12759	mmu-miR-370	MIMAT0001095
Artn	neublastin	Mm.56897	artemin			11876	mmu-miR-370	MIMAT0001095
Ap3b1	AP-3|AU015684|C78395|Hps2|beta3A|pe|pearl|rim2	Mm.21185	adaptor-related protein complex 3, beta 1 subunit			11774	mmu-miR-370	MIMAT0001095
Agtrap	3300002E14Rik|AT1R|Atrap|D4Wsu124e	Mm.46247	angiotensin II, type I receptor-associated protein			11610	mmu-miR-370	MIMAT0001095
Ptn	HARP|HB-GAM|HBBN|HBGF-8|HBNF|OSF|Osf-1|Osf1		pleiotrophin			19242	mmu-miR-450b-3p	MIMAT0003512
Maf	2810401A20Rik|A230108G15Rik|AW047063|c-maf		avian musculoaponeurotic fibrosarcoma (v-maf) AS42 oncogene homolog			17132	mmu-miR-450b-3p	MIMAT0003512
Jak1	AA960307|C130039L05Rik|MGC37919		Janus kinase 1			16451	mmu-miR-450b-3p	MIMAT0003512
Hnrnpd	Auf1|C230004L04|Hnrpd	Mm.150231	heterogeneous nuclear ribonucleoprotein D			11991	mmu-miR-450b-3p	MIMAT0003512
Ebp	AI255399|Pabp|Td|mSI	Mm.27183	phenylalkylamine Ca2+ antagonist (emopamil) binding protein			13595	mmu-miR-450b-3p	MIMAT0003512
Col4a4	E130010M05Rik|[a]4(IV)		collagen, type IV, alpha 4			12829	mmu-miR-450b-3p	MIMAT0003512
Cd79a	Ig-alpha|Iga|Igalpha|Ly-54|Ly54|mb-1	Mm.1355	CD79A antigen (immunoglobulin-associated alpha)			12518	mmu-miR-450b-3p	MIMAT0003512
Brip1	3110009N10Rik|8030460J03Rik|Bach1|OF		BRCA1 interacting protein C-terminal helicase 1			237911	mmu-miR-450b-3p	MIMAT0003512
Tox	1700007F02Rik|KIAA0808		thymocyte selection-associated high mobility group box			252838	mmu-miR-450b-3p|mmu-miR-294	MIMAT0003512|MIMAT0000372
Rhox8	Tox		reproductive homeobox 8			434768	mmu-miR-450b-3p|mmu-miR-294	MIMAT0003512|MIMAT0000372
Lyst	D13Sfk13|beige|bg		lysosomal trafficking regulator			17101	mmu-miR-450b-3p|mmu-miR-34a|mmu-miR-328	MIMAT0003512|MIMAT0000542|MIMAT0000565
Stat1	2010005J02Rik|AA408197		signal transducer and activator of transcription 1			20846	mmu-miR-450b-3p|mmu-miR-669b	MIMAT0003512|MIMAT0003476
Srp54a	54kDa|Srp54	Mm.12848	signal recognition particle 54A			24067	mmu-miR-450b-5p	MIMAT0003511
Rock1	1110055K06Rik|Rock-I	Mm.6710	Rho-associated coiled-coil containing protein kinase 1			19877	mmu-miR-450b-5p	MIMAT0003511
Marcksl1	AL022768|AW215397|AW536807|D4Bc1|F52|MacMARCKS|Macs2|Macs3|Mlp|Mrp		MARCKS-like 1			17357	mmu-miR-450b-5p	MIMAT0003511
Hesx1	HES-1|Rpx	Mm.4802	homeo box gene expressed in ES cells			15209	mmu-miR-450b-5p	MIMAT0003511
Cflar	2310024N18Rik|A430105C05Rik|AI646576|AU021929|CLARP|Cash|Casper|ENSMUSG00000050533|ENSMUSG00000072980|FLAME|Flip|Gm9845|I-FLICE|MGC103395|MRIT|c-Flip		CASP8 and FADD-like apoptosis regulator			12633	mmu-miR-450b-5p	MIMAT0003511
Atp2a2	9530097L16Rik|D5Wsu150e|KIAA4195|SERCA2|mKIAA4195	Mm.227583	ATPase, Ca++ transporting, cardiac muscle, slow twitch 2			11938	mmu-miR-450b-5p	MIMAT0003511
Anxa5	Anx5|R74653	Mm.1620	annexin A5			11747	mmu-miR-450b-5p	MIMAT0003511
Actb	Actx|E430023M04Rik|beta-actin		actin, beta			11461	mmu-miR-450b-5p	MIMAT0003511
Igf1	C730016P09Rik|Igf-1|Igf-I		insulin-like growth factor 1			16000	mmu-miR-450b-5p|mmu-miR-1	MIMAT0003511|MIMAT0000123
Psmd12	1500002F15Rik|AI480719|P55	Mm.21667	proteasome (prosome, macropain) 26S subunit, non-ATPase, 12			66997	mmu-miR-450b-5p|mmu-miR-125a-3p	MIMAT0003511|MIMAT0004528
Il6st	5133400A03Rik|AA389424|BB405851|CD130|D13Ertd699e|gp130	Mm.4364	interleukin 6 signal transducer			16195	mmu-miR-450b-5p|mmu-miR-705|mmu-miR-370	MIMAT0003511|MIMAT0003495|MIMAT0001095
Rab10	AW107754		RAB10, member RAS oncogene family			19325	mmu-miR-450b-5p|mmu-miR-706	MIMAT0003511|MIMAT0003496
Wasf1	AI195380|AI838537|Scar|WAVE|WAVE-1	Mm.41353	WASP family 1			83767	mmu-miR-451	MIMAT0001632
Psmb8	Lmp-7|Lmp7		proteasome (prosome, macropain) subunit, beta type 8 (large multifunctional peptidase 7)			16913	mmu-miR-451	MIMAT0001632
Gpr34			G protein-coupled receptor 34			23890	mmu-miR-451|mmu-miR-467a	MIMAT0001632|MIMAT0003409
Tnfsf14	HVEM-L|HVEML|LIGHT|LTg|Ly113	Mm.19131	tumor necrosis factor (ligand) superfamily, member 14			50930	mmu-miR-452	MIMAT0001637
Tifa	T2bp	Mm.31852	TRAF-interacting protein with forkhead-associated domain			211550	mmu-miR-452	MIMAT0001637
Srebf1	ADD-1|ADD1|D630008H06|SREBP-1|SREBP-1a|SREBP-1c|SREBP1|SREBP1c|bHLHd1		sterol regulatory element binding transcription factor 1			20787	mmu-miR-452	MIMAT0001637
Slc45a2	Aim-1|Aim1|Dbr|Matp|blanc-sale|bls|uw	Mm.138278	solute carrier family 45, member 2			22293	mmu-miR-452	MIMAT0001637
Serpine1	PAI-1|PAI1|Planh1	Mm.250422	serine (or cysteine) peptidase inhibitor, clade E, member 1			18787	mmu-miR-452	MIMAT0001637
Rnf7	Rbx2|SAG	Mm.28235	ring finger protein 7			19823	mmu-miR-452	MIMAT0001637
Prnd	AI450264|Dpl|PrPLP|doppel	Mm.180750	prion protein dublet			26434	mmu-miR-452	MIMAT0001637
Gbp2		Mm.24038	guanylate binding protein 2			14469	mmu-miR-452	MIMAT0001637
Ednra	ET-AR|ETa|Gpcr10		endothelin receptor type A			13617	mmu-miR-452	MIMAT0001637
Cd8b1	Cd8b|Ly-3|Ly-C|Lyt-3		CD8 antigen, beta chain 1			12526	mmu-miR-452|mmu-miR-705	MIMAT0001637|MIMAT0003495
Chst11	1110020P09Rik|C4ST|C4ST-1|C4ST1|C4s		carbohydrate sulfotransferase 11			58250	mmu-miR-466h	MIMAT0004884
Lpcat2	A330042H22|Aytl1|Aytl1a|lpafat1	Mm.21463	lysophosphatidylcholine acyltransferase 2			270084	mmu-miR-466h|mmu-miR-101a|mmu-miR-501-3p	MIMAT0004884|MIMAT0000133|MIMAT0003509
Kat2b	A930006P13Rik|AI461839|AW536563|Pcaf	Mm.255025	K(lysine) acetyltransferase 2B			18519	mmu-miR-466h|mmu-miR-363	MIMAT0004884|MIMAT0000708
Pmpcb	3110004O18Rik|MPP11|MPPB|MPPP52		peptidase (mitochondrial processing) beta			73078	mmu-miR-466h|mmu-miR-669e	MIMAT0004884|MIMAT0005853
Vav3	A530094I06Rik|AA986410|MGC27838		vav 3 oncogene			57257	mmu-miR-466i	MIMAT0005834
Vamp3	D130027G05Rik|VAMP-3|ceb		vesicle-associated membrane protein 3			22319	mmu-miR-466i	MIMAT0005834
Trim25	AA960166|AL022677|EFP|Zfp147	Mm.248445	tripartite motif-containing 25			217069	mmu-miR-466i	MIMAT0005834
Tnfaip8	AA987150|E130304C20Rik|Gg2-1|Nded|Ssc-2	Mm.27740	tumor necrosis factor, alpha-induced protein 8			106869	mmu-miR-466i	MIMAT0005834
Spata6	1700062C23Rik|AI790763|Hash|KRP|Mash		spermatogenesis associated 6			67946	mmu-miR-466i	MIMAT0005834
Slc25a1	1300019P08Rik|2610100G11Rik|AI194714|Ctp|Dgsj|MGC47055|Slc20a3	Mm.229291	solute carrier family 25 (mitochondrial carrier, citrate transporter), member 1			13358	mmu-miR-466i	MIMAT0005834
Prkch	Pkch		protein kinase C, eta			18755	mmu-miR-466i	MIMAT0005834
Mxd1	AW122478|Mad|Mad1		MAX dimerization protein 1			17119	mmu-miR-466i	MIMAT0005834
Galp		Mm.246599	galanin-like peptide			232836	mmu-miR-466i	MIMAT0005834
Ea2	Ea-2|H-14|R|R-Z|RHO		erythrocyte antigen 2			104194	mmu-miR-466i	MIMAT0005834
Dgkq	110kDa|DAGK|DAGK7|Dagk4|Dgkd		diacylglycerol kinase, theta			110524	mmu-miR-466i	MIMAT0005834
Cldn1	AI596271		claudin 1			12737	mmu-miR-466i	MIMAT0005834
Rab1	Gtbp|Rab-1|Rab1A|Ypt1|mKIAA3012		RAB1, member RAS oncogene family			19324	mmu-miR-466i|mmu-miR-101a|mmu-miR-1894-3p	MIMAT0005834|MIMAT0000133|MIMAT0007878
Adcyap1	PACAP	Mm.3407	adenylate cyclase activating polypeptide 1			11516	mmu-miR-466i|mmu-miR-126-5p	MIMAT0005834|MIMAT0000137
Cxcl5	AMCF-II|ENA-78|GCP-2|LIX|Scyb5|Scyb6	Mm.4660	chemokine (C-X-C motif) ligand 5			20311	mmu-miR-466i|mmu-miR-129-5p|mmu-miR-542-3p	MIMAT0005834|MIMAT0000209|MIMAT0003172
Ptgdr	DP|PGD	Mm.5105	prostaglandin D receptor			19214	mmu-miR-466i|mmu-miR-139-5p	MIMAT0005834|MIMAT0000656
Lsamp	5430428I19|AW046674|B130007O04Rik|D930023J12Rik|Lam|Lamp		limbic system-associated membrane protein			268890	mmu-miR-466i|mmu-miR-141|mmu-miR-1894-3p	MIMAT0005834|MIMAT0000153|MIMAT0007878
Adm	AM	Mm.1408	adrenomedullin			11535	mmu-miR-466i|mmu-miR-1896	MIMAT0005834|MIMAT0007873
Heca	Gm869|HDC|HDCL		headcase homolog (Drosophila)			380629	mmu-miR-466i|mmu-miR-23b	MIMAT0005834|MIMAT0000125
Saa2	AW111173|Saa-2|Saa1	Mm.200941	serum amyloid A 2			20209	mmu-miR-466i|mmu-miR-294	MIMAT0005834|MIMAT0000372
Saa1	Saa-1|Saa2	Mm.148800	serum amyloid A 1			20208	mmu-miR-466i|mmu-miR-294	MIMAT0005834|MIMAT0000372
Tgfbr2	1110020H15Rik|AU042018|DNIIR|RIIDN|TBR-II|TbetaR-II|TbetaRII	Mm.172346	transforming growth factor, beta receptor II			21813	mmu-miR-466i|mmu-miR-294|mmu-miR-370	MIMAT0005834|MIMAT0000372|MIMAT0001095
Nr3c1	GR|Grl-1|Grl1		nuclear receptor subfamily 3, group C, member 1			14815	mmu-miR-466i|mmu-miR-328	MIMAT0005834|MIMAT0000565
Ldb3	AW742271|MGC118603|PDLIM6|ZASP	Mm.29733	LIM domain binding 3			24131	mmu-miR-466i|mmu-miR-34a|mmu-miR-705	MIMAT0005834|MIMAT0000542|MIMAT0003495
Itgav	1110004F14Rik|2610028E01Rik|CD51|D430040G12Rik	Mm.227	integrin alpha V			16410	mmu-miR-466i|mmu-miR-467a	MIMAT0005834|MIMAT0003409
Unc5c	6030473H24|AI047720|B130051O18Rik|Unc5h3|rcm	Mm.24430	unc-5 homolog C (C. elegans)			22253	mmu-miR-466i|mmu-miR-486	MIMAT0005834|MIMAT0003130
Pten	2310035O07Rik|A130070J02Rik|AI463227|MMAC1|TEP1	Mm.245395	phosphatase and tensin homolog			19211	mmu-miR-466i|mmu-miR-497|mmu-miR-152|mmu-miR-486|mmu-miR-1907	MIMAT0005834|MIMAT0003453|MIMAT0000162|MIMAT0003130|MIMAT0007876
Ets2	AU022856|Ets-2		E26 avian leukemia oncogene 2, 3' domain			23872	mmu-miR-466i|mmu-miR-546	MIMAT0005834|MIMAT0003166
Oprm1	MOP-R|MOR-1|MOR-1O|Oprm|mor|muOR		opioid receptor, mu 1			18390	mmu-miR-466i|mmu-miR-669b	MIMAT0005834|MIMAT0003476
Sub1	AI842364|P15|P9|Pc4|Rpo2tc1	Mm.41746	SUB1 homolog (S. cerevisiae)			20024	mmu-miR-466i|mmu-miR-671-5p	MIMAT0005834|MIMAT0003731
Otor	CDRAP|Fdp|MIA|MIAL	Mm.157751	otoraplin			57329	mmu-miR-466i|mmu-miR-674	MIMAT0005834|MIMAT0003740
Melk	AI327312|MPK38|mKIAA0175		maternal embryonic leucine zipper kinase			17279	mmu-miR-466j	MIMAT0005848
Adnp	AA589558|mKIAA0784	Mm.201322	activity-dependent neuroprotective protein			11538	mmu-miR-466j	MIMAT0005848
Adhfe1	6330565B14Rik|AI043035|Adh8	Mm.28514	alcohol dehydrogenase, iron containing, 1			76187	mmu-miR-466j|mmu-miR-129-5p|mmu-miR-466h	MIMAT0005848|MIMAT0000209|MIMAT0004884
Lep	ob|obese		leptin			16846	mmu-miR-466j|mmu-miR-129-5p|mmu-miR-671-5p|mmu-miR-466h|mmu-miR-294	MIMAT0005848|MIMAT0000209|MIMAT0003731|MIMAT0004884|MIMAT0000372
Cd200r1	CD200R|Mox2r|OX2R		CD200 receptor 1			57781	mmu-miR-466j|mmu-miR-327|mmu-let-7e|mmu-miR-466h|mmu-miR-363|mmu-miR-1907	MIMAT0005848|MIMAT0004867|MIMAT0000524|MIMAT0004884|MIMAT0000708|MIMAT0007876
Tap1	ABC17|APT1|Abcb2|Ham-1|Ham1|MTP1|PSF1|RING4|TAP|Tap-1|Y3	Mm.14814	transporter 1, ATP-binding cassette, sub-family B (MDR/TAP)			21354	mmu-miR-466j|mmu-miR-466h	MIMAT0005848|MIMAT0004884
Slc25a22	1300006L01Rik|AI060884	Mm.33729	solute carrier family 25 (mitochondrial carrier, glutamate), member 22			68267	mmu-miR-466j|mmu-miR-466h	MIMAT0005848|MIMAT0004884
Rars	2610011N19Rik|2610037E21Rik|AL033339|AW985894		arginyl-tRNA synthetase			104458	mmu-miR-466j|mmu-miR-466h	MIMAT0005848|MIMAT0004884
Prim2	AI323589	Mm.27705	DNA primase, p58 subunit			19076	mmu-miR-466j|mmu-miR-466h	MIMAT0005848|MIMAT0004884
Pip4k2b	AI848124|PI5P4Kbeta|Pip5k2b|c11	Mm.39700	phosphatidylinositol-5-phosphate 4-kinase, type II, beta			108083	mmu-miR-466j|mmu-miR-466h	MIMAT0005848|MIMAT0004884
Mgst1	1500002K10Rik|Gst	Mm.14796	microsomal glutathione S-transferase 1			56615	mmu-miR-466j|mmu-miR-466h	MIMAT0005848|MIMAT0004884
Cyp1b1	CP1B|P4501b1	Mm.214016	cytochrome P450, family 1, subfamily b, polypeptide 1			13078	mmu-miR-466j|mmu-miR-466h	MIMAT0005848|MIMAT0004884
Colec12	CL-P1|SRCL|Scara4	Mm.218571	collectin sub-family member 12			140792	mmu-miR-466j|mmu-miR-466h	MIMAT0005848|MIMAT0004884
Clec7a	BGR|Clecsf12|beta-GR	Mm.239516	C-type lectin domain family 7, member a			56644	mmu-miR-466j|mmu-miR-466h	MIMAT0005848|MIMAT0004884
Clec4d	Clecsf8|MGC117678|Mpcl|mcl		C-type lectin domain family 4, member d			17474	mmu-miR-466j|mmu-miR-466h	MIMAT0005848|MIMAT0004884
F2r	AI482343|Cf2r|MGC28086|Par1|ThrR	Mm.24816	coagulation factor II (thrombin) receptor			14062	mmu-miR-466j|mmu-miR-466h|mmu-miR-139-5p	MIMAT0005848|MIMAT0004884|MIMAT0000656
Ddx58	6430573D20Rik|C330021E21|RIG-I	Mm.86382	DEAD (Asp-Glu-Ala-Asp) box polypeptide 58			230073	mmu-miR-466j|mmu-miR-466h|mmu-miR-152|mmu-miR-363	MIMAT0005848|MIMAT0004884|MIMAT0000162|MIMAT0000708
Nin	3110068G20Rik|AI385615|AU024711|MGC169413|mKIAA1565	Mm.244047	ninein			18080	mmu-miR-466j|mmu-miR-466h|mmu-miR-669b|mmu-miR-452|mmu-miR-134	MIMAT0005848|MIMAT0004884|MIMAT0003476|MIMAT0001637|MIMAT0000146
Fbxw7	1110001A17Rik|AGO|Cdc4|Fbw7|Fbwd6|Fbx30|Fbxo30|Fbxw6|SEL-10	Mm.196475	F-box and WD-40 domain protein 7			50754	mmu-miR-466j|mmu-miR-497|mmu-miR-27b|mmu-miR-466h|mmu-miR-130a|mmu-miR-363|mmu-miR-34a	MIMAT0005848|MIMAT0003453|MIMAT0000126|MIMAT0004884|MIMAT0000141|MIMAT0000708|MIMAT0000542
Fblim1	2410043F08Rik|Cal|Gt10		filamin binding LIM protein 1			74202	mmu-miR-466j|mmu-miR-497|mmu-miR-466h|mmu-miR-1907	MIMAT0005848|MIMAT0003453|MIMAT0004884|MIMAT0007876
Mapk10	C230008H04Rik|JNK3|JNK3B1|JNK3B2|SAPK(beta)|Serk2|p493F12|p54bSAPK	Mm.39253	mitogen-activated protein kinase 10			26414	mmu-miR-466j|mmu-miR-542-3p|mmu-miR-466h	MIMAT0005848|MIMAT0003172|MIMAT0004884
Plek	2010300B13Rik	Mm.98232	pleckstrin			56193	mmu-miR-466j|mmu-miR-669l|mmu-miR-674|mmu-miR-466h	MIMAT0005848|MIMAT0009418|MIMAT0003740|MIMAT0004884
Dmbt1	CRP|CRP-[a]|CRP-[b]|Crpd|DBMT1|gp300	Mm.4138	deleted in malignant brain tumors 1			12945	mmu-miR-466j|mmu-miR-671-5p|mmu-miR-466h	MIMAT0005848|MIMAT0003731|MIMAT0004884
Tmbim6	5031406P05Rik|Tegt	Mm.16769	transmembrane BAX inhibitor motif containing 6			110213	mmu-miR-466j|mmu-miR-691|mmu-miR-27b|mmu-miR-466h	MIMAT0005848|MIMAT0003470|MIMAT0000126|MIMAT0004884
Tcf21	Pod-1|Pod1|bHLHa23|capsulin|epc|epicardin	Mm.16497	transcription factor 21			21412	mmu-miR-466j|mmu-miR-762|mmu-miR-671-5p|mmu-miR-292-5p|mmu-miR-466h|mmu-miR-363|mmu-miR-134	MIMAT0005848|MIMAT0003892|MIMAT0003731|MIMAT0000369|MIMAT0004884|MIMAT0000708|MIMAT0000146
Stil	Sil	Mm.3988	Scl/Tal1 interrupting locus			20460	mmu-miR-467a	MIMAT0003409
Sod1	B430204E11Rik|Cu/Zn-SOD|CuZnSOD|Ipo-1|Ipo1|MGC107553|SODC|Sod-1		superoxide dismutase 1, soluble			20655	mmu-miR-467a	MIMAT0003409
Socs5	1810018L08Rik|Cish5|KIAA0671|mKIAA0671	Mm.126885	suppressor of cytokine signaling 5			56468	mmu-miR-467a	MIMAT0003409
Mmp11	ST3|Stmy3	Mm.4561	matrix metallopeptidase 11			17385	mmu-miR-467a	MIMAT0003409
Med23	130kDa|3000002A17Rik|Crsp3|ESTM7|Sur2|X83317|mKIAA1216	Mm.28020	mediator complex subunit 23			70208	mmu-miR-467a	MIMAT0003409
Lpo	5830499B15Rik	Mm.41236	lactoperoxidase			76113	mmu-miR-467a	MIMAT0003409
Opa1	1200011N24Rik|AI225888|AI847218|mKIAA0567		optic atrophy 1 homolog (human)			74143	mmu-miR-467a|mmu-miR-705	MIMAT0003409|MIMAT0003495
Tlr1			toll-like receptor 1			21897	mmu-miR-467e	MIMAT0005293
Rab11a		Mm.1387	RAB11a, member RAS oncogene family			53869	mmu-miR-467e	MIMAT0005293
Psmb10	Mecl1	Mm.787	proteasome (prosome, macropain) subunit, beta type 10			19171	mmu-miR-467e	MIMAT0005293
Cul3	AI467304|AW146203|mKIAA0617	Mm.12665	cullin 3			26554	mmu-miR-467e	MIMAT0005293
Cdkn2b	AV083695|INK4b|MTS2|p15|p15(INK4b)|p15INK4b		cyclin-dependent kinase inhibitor 2B (p15, inhibits CDK4)			12579	mmu-miR-467e	MIMAT0005293
Nxph1	C130005L03Rik	Mm.46954	neurexophilin 1			18231	mmu-miR-467e|mmu-miR-101a	MIMAT0005293|MIMAT0000133
Ciita	C2ta|MGC130299	Mm.249560	class II transactivator			12265	mmu-miR-467e|mmu-miR-192|mmu-miR-669b	MIMAT0005293|MIMAT0000517|MIMAT0003476
Acat1	6330585C21Rik|Acat		acetyl-Coenzyme A acetyltransferase 1			110446	mmu-miR-467e|mmu-miR-21	MIMAT0005293|MIMAT0000530
Sgip1	3110007P09Rik|SGIP1alpha|gag	Mm.238094	SH3-domain GRB2-like (endophilin) interacting protein 1			73094	mmu-miR-467e|mmu-miR-292-5p	MIMAT0005293|MIMAT0000369
Snx5	0910001N05Rik|1810032P22Rik|AU019504|D2Ertd52e		sorting nexin 5			69178	mmu-miR-467e|mmu-miR-450b-5p	MIMAT0005293|MIMAT0003511
Cd68	Scard1|gp110	Mm.15819	CD68 antigen			12514	mmu-miR-467e|mmu-miR-546	MIMAT0005293|MIMAT0003166
Zfyve9	E030027L17|Madhip|NSP|SARA|SMADIP	Mm.196776	zinc finger, FYVE domain containing 9			230597	mmu-miR-468	MIMAT0002109
Slc29a3	4933435C21Rik|AW987637|Ent3		solute carrier family 29 (nucleoside transporters), member 3			71279	mmu-miR-468	MIMAT0002109
Pag1	Cbp|F730007C19Rik|Pag	Mm.214484	phosphoprotein associated with glycosphingolipid microdomains 1			94212	mmu-miR-468	MIMAT0002109
Nfkbib	IKB-beta|IKappaBbeta|IkB|IkBb|MGC36057	Mm.220333	nuclear factor of kappa light polypeptide gene enhancer in B-cells inhibitor, beta			18036	mmu-miR-468	MIMAT0002109
Agtr1a	1810074K20Rik|AG2S|AI551199|AT1|AT1a|AT2R1|AT2R1A|Agtr-1a|Agtr1|Angtr-1a|MGC37610	Mm.35062	angiotensin II receptor, type 1a			11607	mmu-miR-468	MIMAT0002109
Kitl	Clo|Con|Gb|Kitlg|Mgf|SCF|SF|SLF|Sl|Steel|contrasted	Mm.45124	kit ligand			17311	mmu-miR-468|mmu-miR-144|mmu-miR-134	MIMAT0002109|MIMAT0000156|MIMAT0000146
Dgcr8	D16H22S1742E|D16H22S788E|D16Wis2|Gy1|N41	Mm.235287	DiGeorge syndrome critical region gene 8			94223	mmu-miR-468|mmu-miR-152	MIMAT0002109|MIMAT0000162
Irak2	6330415L08Rik|AI649099|IRAK-2|MGC102586	Mm.152142	interleukin-1 receptor-associated kinase 2			108960	mmu-miR-468|mmu-miR-1907	MIMAT0002109|MIMAT0007876
Ern1	9030414B18Rik|AI225830|C85377|Ire1a|Ire1alpha|Ire1p		endoplasmic reticulum (ER) to nucleus signalling 1			78943	mmu-miR-468|mmu-miR-22	MIMAT0002109|MIMAT0000531
Tank	C86182|E430026L09Rik|I-TRAF	Mm.244393	TRAF family member-associated Nf-kappa B activator			21353	mmu-miR-468|mmu-miR-452	MIMAT0002109|MIMAT0001637
Pik3c2a	Cpk-m	Mm.3810	phosphatidylinositol 3-kinase, C2 domain containing, alpha polypeptide			18704	mmu-miR-468|mmu-miR-452	MIMAT0002109|MIMAT0001637
Angptl4	Arp4|Bk89|Fiaf|Hfarp|Ng27|Pgar|Pgarg|Pp1158	Mm.196189	angiopoietin-like 4			57875	mmu-miR-468|mmu-miR-672	MIMAT0002109|MIMAT0003735
Ikzf1	5832432G11Rik|Ikaros|KIAA4227|LyF-1|Zfpn1a1|Znfn1a1|hlk-1|mKIAA4227	Mm.103545	IKAROS family zinc finger 1			22778	mmu-miR-468|mmu-miR-706	MIMAT0002109|MIMAT0003496
Nxf1	Mex67|Mvb1|Tap	Mm.7271	nuclear RNA export factor 1 homolog (S. cerevisiae)			53319	mmu-miR-483|mmu-miR-125a-3p	MIMAT0004782|MIMAT0004528
Cd28		Mm.255003	CD28 antigen			12487	mmu-miR-483|mmu-miR-497|mmu-miR-546|mmu-miR-1907	MIMAT0004782|MIMAT0003453|MIMAT0003166|MIMAT0007876
Kat5	60kDa|AI839539|Htatip|Htatip1|MGC117972|PLIP|Tip55|Tip60	Mm.228930	K(lysine) acetyltransferase 5			81601	mmu-miR-486	MIMAT0003130
Il1a	Il-1a	Mm.15534	interleukin 1 alpha			16175	mmu-miR-486	MIMAT0003130
Egr2	Egr-2|Krox-20|Krox20|NGF1-B|Zfp-25|Zfp-6		early growth response 2			13654	mmu-miR-486	MIMAT0003130
Il33	9230117N10Rik|Il-33|Il1f11|NF-HEV	Mm.182359	interleukin 33			77125	mmu-miR-487b|mmu-miR-139-5p	MIMAT0003184|MIMAT0000656
Zyx	9530098H06Rik|R75157		zyxin			22793	mmu-miR-497	MIMAT0003453
Pnpla6	AI661849|MSws|Nte	Mm.23085	patatin-like phospholipase domain containing 6			50767	mmu-miR-497	MIMAT0003453
Hnrnpu	AA408410|AI256620|AL024194|AL024437|AW557595|C86794|Hnrpu|SAFA|Sp120|hnRNP U	Mm.86589	heterogeneous nuclear ribonucleoprotein U			51810	mmu-miR-497|mmu-miR-1	MIMAT0003453|MIMAT0000123
Pik3r1	AA414921|C530050K14|PI3K|p50alpha|p55alpha|p85alpha	Mm.259333	phosphatidylinositol 3-kinase, regulatory subunit, polypeptide 1 (p85 alpha)			18708	mmu-miR-497|mmu-miR-1224|mmu-miR-1907	MIMAT0003453|MIMAT0005460|MIMAT0007876
Slc19a1	AI323572|RFC|RFC-1|RFC1		solute carrier family 19 (sodium/hydrogen exchanger), member 1			20509	mmu-miR-497|mmu-miR-150|mmu-miR-328	MIMAT0003453|MIMAT0000160|MIMAT0000565
Atp7b	Atp7a|WND|tx	Mm.87854	ATPase, Cu++ transporting, beta polypeptide			11979	mmu-miR-497|mmu-miR-152|mmu-miR-363|mmu-miR-1907	MIMAT0003453|MIMAT0000162|MIMAT0000708|MIMAT0007876
Atp7a	Blo|DXHXS1608e|I14|MNK|Mo|blotchy|br|brindled|mottled	Mm.254297	ATPase, Cu++ transporting, alpha polypeptide			11977	mmu-miR-497|mmu-miR-152|mmu-miR-363|mmu-miR-1907	MIMAT0003453|MIMAT0000162|MIMAT0000708|MIMAT0007876
Traf3	AI528849|CAP-1|CD40bp|CRAF1|LAP1|T-BAM|amn	Mm.27431	TNF receptor-associated factor 3			22031	mmu-miR-497|mmu-miR-1896|mmu-miR-139-5p|mmu-miR-1907	MIMAT0003453|MIMAT0007873|MIMAT0000656|MIMAT0007876
Wnt3a	Wnt-3a|vt	Mm.1367	wingless-related MMTV integration site 3A			22416	mmu-miR-497|mmu-miR-1907	MIMAT0003453|MIMAT0007876
Tram1	1810049E02Rik|MGC1174|TRAMP	Mm.28765	translocating chain-associating membrane protein 1			72265	mmu-miR-497|mmu-miR-1907	MIMAT0003453|MIMAT0007876
Tmem173	2610307O08Rik|MPYS|Mita|STING	Mm.45995	transmembrane protein 173			72512	mmu-miR-497|mmu-miR-1907	MIMAT0003453|MIMAT0007876
Smad7	Madh7	Mm.34407	MAD homolog 7 (Drosophila)			17131	mmu-miR-497|mmu-miR-1907	MIMAT0003453|MIMAT0007876
Pth	MGC117651|Pthp		parathyroid hormone			19226	mmu-miR-497|mmu-miR-1907	MIMAT0003453|MIMAT0007876
Nos1	2310005C01Rik|NO|NOS-I|Nos-1|bNOS|nNOS	Mm.44249	nitric oxide synthase 1, neuronal			18125	mmu-miR-497|mmu-miR-1907	MIMAT0003453|MIMAT0007876
Mknk1	2410048M24Rik|Mnk1	Mm.209327	MAP kinase-interacting serine/threonine kinase 1			17346	mmu-miR-497|mmu-miR-1907	MIMAT0003453|MIMAT0007876
Ly6e	9804|Ly67|RIG-E|Sca-2|TSA-1|Tsa1	Mm.788	lymphocyte antigen 6 complex, locus E			17069	mmu-miR-497|mmu-miR-1907	MIMAT0003453|MIMAT0007876
Il17ra	AW538159|Cdw217|Il17r|VDw217	Mm.4481	interleukin 17 receptor A			16172	mmu-miR-497|mmu-miR-1907	MIMAT0003453|MIMAT0007876
Glp1r	GLP-1R|GLP1Rc		glucagon-like peptide 1 receptor			14652	mmu-miR-497|mmu-miR-1907|mmu-miR-705	MIMAT0003453|MIMAT0007876|MIMAT0003495
Plxna4	9330117B14|KIAA1550|mKIAA1550		plexin A4			243743	mmu-miR-497|mmu-miR-292-5p|mmu-miR-139-5p|mmu-miR-1907	MIMAT0003453|MIMAT0000369|MIMAT0000656|MIMAT0007876
Med28	1500003D12Rik|AI451633|AU045690|Eg1|FKSG20|magicin		mediator of RNA polymerase II transcription, subunit 28 homolog (yeast)			66999	mmu-miR-497|mmu-miR-292-5p|mmu-miR-1907	MIMAT0003453|MIMAT0000369|MIMAT0007876
Cd44	AU023126|AW121933|AW146109|HERMES|Ly-24|Pgp-1		CD44 antigen			12505	mmu-miR-497|mmu-miR-542-3p|mmu-miR-467a|mmu-miR-1907|mmu-miR-705	MIMAT0003453|MIMAT0003172|MIMAT0003409|MIMAT0007876|MIMAT0003495
Vegfa	Vegf|Vegf-a|Vegf120|Vegf164|Vegf188|Vpf		vascular endothelial growth factor A			22339	mmu-miR-497|mmu-miR-669b|mmu-miR-1907	MIMAT0003453|MIMAT0003476|MIMAT0007876
Trem1		Mm.248352	triggering receptor expressed on myeloid cells 1			58217	mmu-miR-497|mmu-miR-674|mmu-miR-1907|mmu-miR-370	MIMAT0003453|MIMAT0003740|MIMAT0007876|MIMAT0001095
Nlrx1	BC034204|NOD9	Mm.3957	NLR family member X1			270151	mmu-miR-497|mmu-miR-7b|mmu-miR-1907	MIMAT0003453|MIMAT0000678|MIMAT0007876
Zbtb12	BC020447|Bat-9|Bat9|G10|NG35	Mm.161119	zinc finger and BTB domain containing 12			193736	mmu-miR-501-3p	MIMAT0003509
Nkiras2	2410003M04Rik|4930527H08Rik|D630018G21Rik|KBRAS2		NFKB inhibitor interacting Ras-like protein 2			71966	mmu-miR-501-3p	MIMAT0003509
Hspa2	70kDa|HSP70.2|HSP70A2|Hsp70-2|MGC58299|MGC7795		heat shock protein 2			15512	mmu-miR-501-3p	MIMAT0003509
Fgfbp1	FGF-BP	Mm.46053	fibroblast growth factor binding protein 1			14181	mmu-miR-501-3p	MIMAT0003509
Ccr5	AM4-7|CD195|Cmkbr5	Mm.14302	chemokine (C-C motif) receptor 5			12774	mmu-miR-501-3p|mmu-miR-370|mmu-miR-134	MIMAT0003509|MIMAT0001095|MIMAT0000146
Myst4	AI507552|B130044K16Rik|KAT6B|Morf|mKIAA0383|qkf|querkopf	Mm.248967	MYST histone acetyltransferase monocytic leukemia 4			54169	mmu-miR-501-3p|mmu-miR-705	MIMAT0003509|MIMAT0003495
Traf6	2310003F17Rik|AI851288|C630032O20Rik		TNF receptor-associated factor 6			22034	mmu-miR-532-3p	MIMAT0004781
Ppp3r2		Mm.46125	protein phosphatase 3, regulatory subunit B, alpha isoform (calcineurin B, type II)			19059	mmu-miR-532-3p	MIMAT0004781
Pdlim2	4732462F18Rik|MGC37634|Slim		PDZ and LIM domain 2			213019	mmu-miR-532-3p	MIMAT0004781
Pcsk9	AI415265|AI747682|FH3|HCHOLA3|MGC47409|Narc1	Mm.133268	proprotein convertase subtilisin/kexin type 9			100102	mmu-miR-532-3p	MIMAT0004781
Mbtps1	0610038M03Rik|AV003995|S1P|SKI-1|Ski1|mKIAA0091	Mm.206934	membrane-bound transcription factor peptidase, site 1			56453	mmu-miR-532-3p	MIMAT0004781
Mark3	1600015G02Rik|A430080F22Rik|ETK-1|ETK1|Emk2|KIAA4230|MPK10		MAP/microtubule affinity-regulating kinase 3			17169	mmu-miR-532-3p	MIMAT0004781
Erbb2	Erbb-2|HER-2|HER2|Neu|c-erbB2|c-neu|mKIAA3023		v-erb-b2 erythroblastic leukemia viral oncogene homolog 2, neuro/glioblastoma derived oncogene homolog (avian)			13866	mmu-miR-532-3p	MIMAT0004781
Dctn2	2310042E05Rik|C130077D06Rik|C87049|DCTN-50|RBP50|p50	Mm.167537	dynactin 2			69654	mmu-miR-532-3p	MIMAT0004781
Cmklr1	DEZ|Gpcr27|mcmklr1	Mm.5196	chemokine-like receptor 1			14747	mmu-miR-532-3p	MIMAT0004781
Bcmo1	Bcdo|Bcdo1|CMO1|beta-CD|betaCMOOX	Mm.174133	beta-carotene 15,15'-monooxygenase			63857	mmu-miR-532-3p	MIMAT0004781
Tmsb4x	Ptmb4|Tb4	Mm.142729	thymosin, beta 4, X chromosome			19241	mmu-miR-532-3p|mmu-miR-1	MIMAT0004781|MIMAT0000123
Mertk	Eyk|Mer|Nyk	Mm.239655	c-mer proto-oncogene tyrosine kinase			17289	mmu-miR-532-3p|mmu-miR-141|mmu-miR-200c	MIMAT0004781|MIMAT0000153|MIMAT0000657
Ttn	1100001C23Rik|2310036G12Rik|2310057K23Rik|2310074I15Rik|AV006427|D330041I19Rik|D830007G01Rik|L56|mdm|shru		titin			22138	mmu-miR-532-3p|mmu-miR-144	MIMAT0004781|MIMAT0000156
Sumo1	GMP1|MGC103203|PIC1|SENTRIN|SMT3|SMT3H3|SMTP3|SUMO-1|Smt3C|Ubl1		SMT3 suppressor of mif two 3 homolog 1 (yeast)			22218	mmu-miR-532-3p|mmu-miR-155	MIMAT0004781|MIMAT0000165
Trpm3	6330504P12Rik|9330180E14|AU018608|B930001P07Rik|LTRPC3|MLSN2		transient receptor potential cation channel, subfamily M, member 3			226025	mmu-miR-532-3p|mmu-miR-181c|mmu-miR-468	MIMAT0004781|MIMAT0000674|MIMAT0002109
Trim39	1100001D15Rik|E130103K13Rik|KIAA4179|RBCC-B30.2|Rnf23|mKIAA4179|tfp	Mm.40624	tripartite motif-containing 39			79263	mmu-miR-532-3p|mmu-miR-1896	MIMAT0004781|MIMAT0007873
Sdpr			serum deprivation response			20324	mmu-miR-532-3p|mmu-miR-1896	MIMAT0004781|MIMAT0007873
Il5ra	CD125|CDw125|Il5r	Mm.3448	interleukin 5 receptor, alpha			16192	mmu-miR-532-3p|mmu-miR-1896	MIMAT0004781|MIMAT0007873
Lrp2	AI315343|AW536255|D230004K18Rik|Gp330|Megalin	Mm.23847	low density lipoprotein receptor-related protein 2			14725	mmu-miR-532-3p|mmu-miR-199a-3p|mmu-miR-152	MIMAT0004781|MIMAT0000230|MIMAT0000162
Nfe2l1	AA408798|AW212678|LCR-F1|Lcrf1|NRF1|TCF-11|TCF11	Mm.6743	nuclear factor, erythroid derived 2,-like 1			18023	mmu-miR-532-3p|mmu-miR-27b|mmu-miR-292-5p	MIMAT0004781|MIMAT0000126|MIMAT0000369
Cybb	C88302|Cgd|Cyd|Nox2|gp91phox	Mm.200362	cytochrome b-245, beta polypeptide			13058	mmu-miR-532-3p|mmu-miR-292-5p|mmu-miR-450b-3p	MIMAT0004781|MIMAT0000369|MIMAT0003512
Mcat	AI225907|BC025519	Mm.37560	malonyl CoA:ACP acyltransferase (mitochondrial)			223722	mmu-miR-532-3p|mmu-miR-294|mmu-miR-370	MIMAT0004781|MIMAT0000372|MIMAT0001095
Kcne4	AW487937|MiRP3	Mm.24386	potassium voltage-gated channel, Isk-related subfamily, gene 4			57814	mmu-miR-532-3p|mmu-miR-326	MIMAT0004781|MIMAT0000559
Alcam	AI853494|BEN|CD166|DM-GRASP|MGC27910|MuSC|SC1		activated leukocyte cell adhesion molecule			11658	mmu-miR-532-3p|mmu-miR-542-3p	MIMAT0004781|MIMAT0003172
Cdkn2d	INK4d|p19|p19INK4d	Mm.29020	cyclin-dependent kinase inhibitor 2D (p19, inhibits CDK4)			12581	mmu-miR-532-3p|mmu-miR-706	MIMAT0004781|MIMAT0003496
Flt3	B230315G04|CD135|Flk-2|Flk2|Flt-3|Ly72|MGC124377|MGC124378	Mm.194	FMS-like tyrosine kinase 3			14255	mmu-miR-532-3p|mmu-miR-760|mmu-miR-139-5p	MIMAT0004781|MIMAT0003898|MIMAT0000656
Tial1	5330433G13Rik|AL033329|mTIAR	Mm.242072	Tia1 cytotoxic granule-associated RNA binding protein-like 1			21843	mmu-miR-542-3p	MIMAT0003172
Rps6ka3	MPK-9|Rsk2|S6K-alpha3|pp90RSK2		ribosomal protein S6 kinase polypeptide 3			110651	mmu-miR-542-3p	MIMAT0003172
Pin1	0610025L01Rik|D9Bwg1161e	Mm.7906	protein (peptidyl-prolyl cis/trans isomerase) NIMA-interacting 1			23988	mmu-miR-542-3p	MIMAT0003172
Nck1	6330586M15Rik|D230010O13Rik|Nck	Mm.181485	non-catalytic region of tyrosine kinase adaptor protein 1			17973	mmu-miR-542-3p	MIMAT0003172
Ncf2	NOXA2|Ncf-2|p67phox		neutrophil cytosolic factor 2			17970	mmu-miR-542-3p	MIMAT0003172
Lpp	9430020K16Rik|AA959454|AU024130|B130055L10Rik|C79715|D630048H16	Mm.209385	LIM domain containing preferred translocation partner in lipoma			210126	mmu-miR-542-3p	MIMAT0003172
Lgals3bp	90K|CyCAP|MAC-2BP|Ppicap	Mm.3152	lectin, galactoside-binding, soluble, 3 binding protein			19039	mmu-miR-542-3p	MIMAT0003172
Ilk	AA511515|ESTM24		integrin linked kinase			16202	mmu-miR-542-3p	MIMAT0003172
Eif2b1	26kDa|D5Ertd406e|EIF2B|EIF2BA|MGC6458	Mm.28839	eukaryotic translation initiation factor 2B, subunit 1 (alpha)			209354	mmu-miR-542-3p	MIMAT0003172
Eef1a1	MGC102592|MGC103271|MGC118397|MGC18758|MGC27859|MGC7551|MGC8115|MGC8209	Mm.138471	eukaryotic translation elongation factor 1 alpha 1			13627	mmu-miR-542-3p	MIMAT0003172
Bag4	2410112I15Rik|SODD		BCL2-associated athanogene 4			67384	mmu-miR-542-3p	MIMAT0003172
Arpc1a	0610010H08Rik|1110030K07Rik|41kDa|AA407347|Sid32|Sid329		actin related protein 2/3 complex, subunit 1A			56443	mmu-miR-542-3p	MIMAT0003172
Sh2b3	AI429800|Lnk	Mm.65493	SH2B adaptor protein 3			16923	mmu-miR-542-3p|mmu-miR-101a	MIMAT0003172|MIMAT0000133
Sgms2	4933405A16Rik|5133401H06Rik|AI854299		sphingomyelin synthase 2			74442	mmu-miR-542-3p|mmu-miR-1896	MIMAT0003172|MIMAT0007873
Crkl	1110025F07Rik|AA589403|AI325100|Crkol	Mm.21048	v-crk sarcoma virus CT10 oncogene homolog (avian)-like			12929	mmu-miR-542-3p|mmu-miR-200c	MIMAT0003172|MIMAT0000657
Ccdc88a	A430106J12Rik|AI848406|Ape|C130096N06Rik|C330012F17Rik|D130005J21Rik|Girdin|Giv|Hkrp1		coiled coil domain containing 88A			108686	mmu-miR-542-3p|mmu-miR-292-5p|mmu-miR-669e|mmu-miR-706	MIMAT0003172|MIMAT0000369|MIMAT0005853|MIMAT0003496
Atg16l1	1500009K01Rik|AI035639|AI225866|Apg16l|Atg16l|WDR30		autophagy-related 16-like 1 (yeast)			77040	mmu-miR-542-3p|mmu-miR-326	MIMAT0003172|MIMAT0000559
Traf2	AI325259	Mm.3399	TNF receptor-associated factor 2			22030	mmu-miR-542-3p|mmu-miR-370	MIMAT0003172|MIMAT0001095
Pkn1	DBK|F730027O18Rik|PAK1|PRK1|Pkn|Prkcl1|Stk3	Mm.213000	protein kinase N1			320795	mmu-miR-542-3p|mmu-miR-450b-3p|mmu-miR-192	MIMAT0003172|MIMAT0003512|MIMAT0000517
Acbd3	60kDa|8430407O11Rik|D1Ertd10e|GCP60|GOLPH1|Gocap1|Pap7		acyl-Coenzyme A binding domain containing 3			170760	mmu-miR-542-3p|mmu-miR-706|mmu-miR-144	MIMAT0003172|MIMAT0003496|MIMAT0000156
Ptges3	5730442A20Rik|Ptges|Tebp|cPGES|p23|sid3177		prostaglandin E synthase 3 (cytosolic)			56351	mmu-miR-542-3p|mmu-miR-760	MIMAT0003172|MIMAT0003898
Thoc5	1700060C24Rik|A430085L24Rik|Fmip|MGC49541|PK1.3|Sgk2	Mm.28969	THO complex 5			107829	mmu-miR-546	MIMAT0003166
Stat5b		Mm.34064	signal transducer and activator of transcription 5B			20851	mmu-miR-546	MIMAT0003166
Rnf111	ARK|Arkadia	Mm.29783	ring finger 111			93836	mmu-miR-546	MIMAT0003166
Pold4	2410012M21Rik|AI463381|AW060307|POLDS|p12	Mm.32518	polymerase (DNA-directed), delta 4			69745	mmu-miR-546	MIMAT0003166
Gpr132	G2a	Mm.20455	G protein-coupled receptor 132			56696	mmu-miR-546|mmu-miR-134	MIMAT0003166|MIMAT0000146
Zcchc11	6030404K05Rik|9230115F04Rik|KIAA0191|PPAPD3|mKIAA0191	Mm.25181	zinc finger, CCHC domain containing 11			230594	mmu-miR-669b	MIMAT0003476
Zbtb7a	9030619K07Rik|9130006G12Rik|AI452336|FBI-1|Lrf|Pokemon|Zbtb7	Mm.20920	zinc finger and BTB domain containing 7a			16969	mmu-miR-669b	MIMAT0003476
Tpi1	AI255506|Tpi|Tpi-1	Mm.4222	triosephosphate isomerase 1			21991	mmu-miR-669b	MIMAT0003476
Rgs4	AA004315|AA597169|ESTM48|ESTM50	Mm.41642	regulator of G-protein signaling 4			19736	mmu-miR-669b	MIMAT0003476
Nfatc1	2210017P03Rik|AI449492|AV076380|NF-ATc|NFAT2|NFATc|Nfatcb		nuclear factor of activated T-cells, cytoplasmic, calcineurin-dependent 1			18018	mmu-miR-669b	MIMAT0003476
Lgals12	AW987437|Grip1		lectin, galactose binding, soluble 12			56072	mmu-miR-669b	MIMAT0003476
Gtf2h2	44kDa|Btf2p44|p44		general transcription factor II H, polypeptide 2			23894	mmu-miR-669b	MIMAT0003476
Grip1	4931400F03Rik|KIAA4223|eb|mKIAA4223	Mm.196692	glutamate receptor interacting protein 1			74053	mmu-miR-669b	MIMAT0003476
Gcet2	Gcet|M17|M17-L	Mm.4799	germinal center expressed transcript 2			14525	mmu-miR-669b	MIMAT0003476
Fkbp3	25kDa|FKBP25	Mm.28480	FK506 binding protein 3			30795	mmu-miR-669b	MIMAT0003476
Enpp1	4833416E15Rik|AI428932|C76301|CD203c|E-NPP1|Ly-41|M6S1|NPP1|Npps|PC-1|Pca|Pca-1|Pdnp1|ttw|twy	Mm.27254	ectonucleotide pyrophosphatase/phosphodiesterase 1			18605	mmu-miR-669b	MIMAT0003476
Cxcl9	BB139920|CMK|Mig|Scyb9|crg-10	Mm.766	chemokine (C-X-C motif) ligand 9			17329	mmu-miR-669b	MIMAT0003476
Dnmt3a	AU015806|W91664	Mm.5001	DNA methyltransferase 3A			13435	mmu-miR-669b|mmu-miR-328	MIMAT0003476|MIMAT0000565
Ptger3	EP3|Pgerep3|Ptgerep3	Mm.30424	prostaglandin E receptor 3 (subtype EP3)			19218	mmu-miR-669e	MIMAT0005853
Cttnbp2	3010022N24Rik|4732477G22Rik|6430526E05|9130022E09Rik|AU040881|Cortbp2|ORF4|mKIAA1758	Mm.224189	cortactin binding protein 2			30785	mmu-miR-669e	MIMAT0005853
Cdk4	Crk3	Mm.6839	cyclin-dependent kinase 4			12567	mmu-miR-669e	MIMAT0005853
Bmp7	OP1	Mm.595	bone morphogenetic protein 7			12162	mmu-miR-669e	MIMAT0005853
Bcl2l13	BCL-RAMBO|E430016C20Rik|MGC38758|Mil-1|Mil1	Mm.27990	BCL2-like 13 (apoptosis facilitator)			94044	mmu-miR-669e	MIMAT0005853
Anxa6	AW107198|Anx6|AnxVI|Cabm|Camb		annexin A6			11749	mmu-miR-669e	MIMAT0005853
Aqp9	1700020I22Rik|AI266899		aquaporin 9			64008	mmu-miR-669e|mmu-miR-34a	MIMAT0005853|MIMAT0000542
Eif4e3	1300018P11Rik|AI451927|eIF4E-3	Mm.32889	eukaryotic translation initiation factor 4E member 3			66892	mmu-miR-669l	MIMAT0009418
Chn1	0610007I19Rik|0710001E19Rik|1700112L09Rik|2900046J01Rik|AI413815|ARHGAP2		chimerin (chimaerin) 1			108699	mmu-miR-669l	MIMAT0009418
Cd86	B7|B7-2|B7.2|B70|CLS1|Cd28l2|ETC-1|Ly-58|Ly58|MB7|MB7-2|TS/A-2	Mm.1452	CD86 antigen			12524	mmu-miR-669l	MIMAT0009418
Cd8a	BB154331|Ly-2|Ly-35|Ly-B|Lyt-2	Mm.1858	CD8 antigen, alpha chain			12525	mmu-miR-669l|mmu-miR-370	MIMAT0009418|MIMAT0001095
St8sia2	AI323367|ST8SiaII|STX|Siat8b	Mm.4954	ST8 alpha-N-acetyl-neuraminide alpha-2,8-sialyltransferase 2			20450	mmu-miR-669l|mmu-miR-501-3p	MIMAT0009418|MIMAT0003509
Tnfrsf1b	CD120b|TNF-R-II|TNF-R2|TNF-R75|TNF-alphaR2|TNFBR|TNFR80|TNFRII|TNFalpha-R2|Tnfr-1|Tnfr2|p75	Mm.235328	tumor necrosis factor receptor superfamily, member 1b			21938	mmu-miR-671-5p	MIMAT0003731
Slc25a17	34kDa|47kDa|PMP34|Pmp47	Mm.222536	solute carrier family 25 (mitochondrial carrier, peroxisomal membrane protein), member 17			20524	mmu-miR-671-5p	MIMAT0003731
Ptpn6	Hcph|Ptp1C|SHP-1|hcp|me|motheaten		protein tyrosine phosphatase, non-receptor type 6			15170	mmu-miR-671-5p	MIMAT0003731
P2rx1	AI323649|BB122383|P2x|Pdcd3|RP-2	Mm.25722	purinergic receptor P2X, ligand-gated ion channel, 1			18436	mmu-miR-671-5p	MIMAT0003731
Mpg	9830006D05|AI326268|APNG|Aag|Mid1		N-methylpurine-DNA glycosylase			268395	mmu-miR-671-5p	MIMAT0003731
Jag1	Headturner|Htu|Ozz|Ser-1|Serrate-1|slalom	Mm.22398	jagged 1			16449	mmu-miR-671-5p	MIMAT0003731
Htt	AI256365|C430023I11Rik|Hd|Hdh|IT15	Mm.209071	huntingtin			15194	mmu-miR-671-5p	MIMAT0003731
Dhcr24	2310076D10Rik|5830417J06Rik|mKIAA0018	Mm.133370	24-dehydrocholesterol reductase			74754	mmu-miR-671-5p	MIMAT0003731
Cxcl13	ANGIE2|Angie|BCA-1|BLC|BLR1L|Scyb13	Mm.10116	chemokine (C-X-C motif) ligand 13			55985	mmu-miR-671-5p	MIMAT0003731
Crp	AI255847	Mm.28767	C-reactive protein, pentraxin-related			12944	mmu-miR-671-5p	MIMAT0003731
Crip2	0610010I23Rik|AW743261|C77570|CRP2|CRP4|Crp|ESP1|Hlp	Mm.133825	cysteine rich protein 2			68337	mmu-miR-671-5p	MIMAT0003731
Cnr1	CB1	Mm.7992	cannabinoid receptor 1 (brain)			12801	mmu-miR-671-5p	MIMAT0003731
Cd34	AU040960	Mm.29798	CD34 antigen			12490	mmu-miR-671-5p	MIMAT0003731
Cnot6	A230103N10Rik|AA407540|AW456442|CCR4|MGC98472	Mm.247113	CCR4-NOT transcription complex, subunit 6			104625	mmu-miR-671-5p|mmu-miR-134	MIMAT0003731|MIMAT0000146
Stat5a	AA959963|STAT5		signal transducer and activator of transcription 5A			20850	mmu-miR-671-5p|mmu-miR-141	MIMAT0003731|MIMAT0000153
Wnt2	2610510E18Rik|Int1l1|Irp|Mirp|Wnt-2|Wnt2a	Mm.33653	wingless-related MMTV integration site 2			22413	mmu-miR-671-5p|mmu-miR-1896	MIMAT0003731|MIMAT0007873
Acpp	A030005E02Rik|AI324033|Lap|PAP|Ppal	Mm.19941	acid phosphatase, prostate			56318	mmu-miR-671-5p|mmu-miR-192|mmu-miR-370	MIMAT0003731|MIMAT0000517|MIMAT0001095
Spnb2	9930031C03Rik|AL033301|KIAA4049|SPTB2|SPTBN1|Spnb-2|elf1|elf3|mKIAA4049	Mm.123110	spectrin beta 2			20742	mmu-miR-671-5p|mmu-miR-292-5p|mmu-miR-877|mmu-miR-328	MIMAT0003731|MIMAT0000369|MIMAT0004861|MIMAT0000565
Slc6a4	5-HTT|AI323329|Htt|MGC124313|MGC124314|Sert		solute carrier family 6 (neurotransmitter transporter, serotonin), member 4			15567	mmu-miR-671-5p|mmu-miR-450b-5p	MIMAT0003731|MIMAT0003511
Socs2	8030460M17|AI527257|AW108012|CIS2|Cish2|D130043N08Rik|JAB|MGC118106|SOCS-2|SSI-2|hg		suppressor of cytokine signaling 2			216233	mmu-miR-671-5p|mmu-miR-669b	MIMAT0003731|MIMAT0003476
Scyl1	2810011O19Rik|C85140|Ntkl|mdf|mfd|p105		SCY1-like 1 (S. cerevisiae)			78891	mmu-miR-671-5p|mmu-miR-760	MIMAT0003731|MIMAT0003898
Sepp1	AU018766|D15Ucla1|Se-P|selp		selenoprotein P, plasma, 1			20363	mmu-miR-671-5p|mmu-miR-760|mmu-miR-7b|mmu-miR-669b	MIMAT0003731|MIMAT0003898|MIMAT0000678|MIMAT0003476
Gpr84	EX33	Mm.160369	G protein-coupled receptor 84			80910	mmu-miR-672	MIMAT0003735
Ctgf	Ccn2|Fisp12|Hcs24|fisp-12		connective tissue growth factor			14219	mmu-miR-672	MIMAT0003735
Cav1	Cav|Cav-1	Mm.28278	caveolin 1, caveolae protein			12389	mmu-miR-672	MIMAT0003735
Atp5e	2410043G19Rik|ATPE|AV000645	Mm.20841	ATP synthase, H+ transporting, mitochondrial F1 complex, epsilon subunit			67126	mmu-miR-672	MIMAT0003735
Aim2	Gm1313	Mm.131453	absent in melanoma 2			383619	mmu-miR-672	MIMAT0003735
Nsd1	AI528500|KMT3B	Mm.168965///Mm.12964	nuclear receptor-binding SET-domain protein 1			18193	mmu-miR-672|mmu-miR-101a	MIMAT0003735|MIMAT0000133
Slc22a2	MGC18339|Oct2|Orct2	Mm.17322	solute carrier family 22 (organic cation transporter), member 2			20518	mmu-miR-672|mmu-miR-152	MIMAT0003735|MIMAT0000162
Trim37	1110032A10Rik|2810004E07Rik|AI848587|AU043018|MUL|TEF3|mKIAA0898	Mm.17436	tripartite motif-containing 37			68729	mmu-miR-674	MIMAT0003740
Tec			tec protein tyrosine kinase			21682	mmu-miR-674	MIMAT0003740
Sdc1	AA408134|AA409076|CD138|Sstn|Synd|Synd1|syn-1	Mm.2580	syndecan 1			20969	mmu-miR-674	MIMAT0003740
Naip1	AV364616|Birc1a|D13Lsd1|Naip|Naip-rs1	Mm.6898	NLR family, apoptosis inhibitory protein 1			17940	mmu-miR-674	MIMAT0003740
Mef2c	5430401D19Rik|9930028G15Rik|AV011172|Mef2	Mm.24001	myocyte enhancer factor 2C			17260	mmu-miR-674	MIMAT0003740
Lat		Mm.10280	linker for activation of T cells			16797	mmu-miR-674	MIMAT0003740
Gopc	2210402P09Rik|AI844555|CAL|FIG|GOPC1|PIST		golgi associated PDZ and coiled-coil motif containing			94221	mmu-miR-674	MIMAT0003740
Fkbp4	59kDa|AL022792|AW208983|FKBP-52|FKPB52|p59	Mm.12758	FK506 binding protein 4			14228	mmu-miR-674	MIMAT0003740
Clta	AV026556		clathrin, light polypeptide (Lca)			12757	mmu-miR-674	MIMAT0003740
Atf3	LRG-21	Mm.2706	activating transcription factor 3			11910	mmu-miR-674	MIMAT0003740
Apaf1	6230400I06Rik|Apaf-1|Apaf1l|KIAA0413|fog|mKIAA0413	Mm.220289	apoptotic peptidase activating factor 1			11783	mmu-miR-674|mmu-miR-452	MIMAT0003740|MIMAT0001637
Slc31a1	4930445G01Rik|AI787263|AU016967|Ctr1	Mm.248637	solute carrier family 31, member 1			20529	mmu-miR-674|mmu-miR-467a	MIMAT0003740|MIMAT0003409
Pla2g5	PLA2|sPLA2	Mm.23347	phospholipase A2, group V			18784	mmu-miR-674|mmu-miR-669e	MIMAT0003740|MIMAT0005853
Cxcl14	1110031L23Rik|1200006I23Rik|AI414372|BMAC|BRAK|KS1|Kec|MGC90667|MIP-2g|MIP2gamma|NJAC|Scyb14|bolekine	Mm.30211	chemokine (C-X-C motif) ligand 14			57266	mmu-miR-674|mmu-miR-671-5p	MIMAT0003740|MIMAT0003731
Ncbp2	20kDa|5930413E18Rik|AA536802|AI843301|C79367		nuclear cap binding protein subunit 2			68092	mmu-miR-674|mmu-miR-706|mmu-miR-192|mmu-miR-144|mmu-miR-452	MIMAT0003740|MIMAT0003496|MIMAT0000517|MIMAT0000156|MIMAT0001637
Gpr17	AI853548|MGC99918		G protein-coupled receptor 17			574402	mmu-miR-674|mmu-miR-760	MIMAT0003740|MIMAT0003898
Nr4a3	AI573420|CHN|CSMF|MINOR|NOR-1|Nor1|TEC	Mm.247261	nuclear receptor subfamily 4, group A, member 3			18124	mmu-miR-674|mmu-miR-7b|mmu-miR-877|mmu-miR-370	MIMAT0003740|MIMAT0000678|MIMAT0004861|MIMAT0001095
Cabp1		Mm.38551	calcium binding protein 1			29867	mmu-miR-678|mmu-miR-705	MIMAT0003452|MIMAT0003495
Trpv2	GRC|OTRPC2|VRL-1|Vrl1		transient receptor potential cation channel, subfamily V, member 2			22368	mmu-miR-681	MIMAT0003458
Klf2	Lklf	Mm.26938	Kruppel-like factor 2 (lung)			16598	mmu-miR-681	MIMAT0003458
Hdac7	5830434K02Rik|Hdac7a		histone deacetylase 7			56233	mmu-miR-681	MIMAT0003458
Adra2b	Adra-2b|[a]2B|alpha2-C2|alpha2B		adrenergic receptor, alpha 2b			11552	mmu-miR-681	MIMAT0003458
Slc25a16	3110021G18Rik|GDA|GDC|HGT.1|ML7	Mm.37457	solute carrier family 25 (mitochondrial carrier, Graves disease autoantigen), member 16			73132	mmu-miR-691	MIMAT0003470
Sec22b	4930564D15Rik|AA517334|AI480645|C81333|ERS-24|Sec22l1	Mm.2551	SEC22 vesicle trafficking protein homolog B (S. cerevisiae)			20333	mmu-miR-691	MIMAT0003470
Reln	reeler|rl		reelin			19699	mmu-miR-691	MIMAT0003470
Prdm2	4833427P12Rik|E330024L24Rik|Gm1033|KMT8|Riz|Riz1|Znfpr1c1		PR domain containing 2, with ZNF domain			110593	mmu-miR-691	MIMAT0003470
Irak4	8430405M07Rik|9330209D03Rik|IRAK-4|NY-REN-64		interleukin-1 receptor-associated kinase 4			266632	mmu-miR-691	MIMAT0003470
Inpp5d	AI323613|MGC117680|SHIP|SHIP-1|s-SHIP	Mm.15105	inositol polyphosphate-5-phosphatase D			16331	mmu-miR-691	MIMAT0003470
Il8ra	CXCR1		interleukin 8 receptor, alpha			227288	mmu-miR-691	MIMAT0003470
Hey1	AI316788|AI414254|HRT1|Herp2|Hesr1|bHLHb31|hesr-1	Mm.29581	hairy/enhancer-of-split related with YRPW motif 1			15213	mmu-miR-691	MIMAT0003470
Gbp3	AW228655|Gbp4		guanylate binding protein 3			55932	mmu-miR-691	MIMAT0003470
Fgf7	Kgf		fibroblast growth factor 7			14178	mmu-miR-691|mmu-miR-199a-3p|mmu-miR-669e	MIMAT0003470|MIMAT0000230|MIMAT0005853
Snca	NACP|alphaSYN	Mm.17484	synuclein, alpha			20617	mmu-miR-691|mmu-miR-292-5p|mmu-miR-760|mmu-miR-7b	MIMAT0003470|MIMAT0000369|MIMAT0003898|MIMAT0000678
Antxr2	2310046B19Rik|AW561899|CMG-2|CMG2|cI-35	Mm.24842	anthrax toxin receptor 2			71914	mmu-miR-691|mmu-miR-326	MIMAT0003470|MIMAT0000559
Uts2	MGC130253|MGC130254|UII|Ucn2|prepro-UII	Mm.89984	urotensin 2			24111	mmu-miR-691|mmu-miR-326|mmu-miR-706|mmu-miR-546|mmu-miR-34a	MIMAT0003470|MIMAT0000559|MIMAT0003496|MIMAT0003166|MIMAT0000542
E2f3	E2F3b|E2f3a|mKIAA0075		E2F transcription factor 3			13557	mmu-miR-691|mmu-miR-34a	MIMAT0003470|MIMAT0000542
Fgf2	Fgf-2|Fgfb|bFGF		fibroblast growth factor 2			14173	mmu-miR-691|mmu-miR-497|mmu-miR-467e|mmu-miR-1907	MIMAT0003470|MIMAT0003453|MIMAT0005293|MIMAT0007876
Hdac2	D10Wsu179e|YAF1|Yy1bp|mRPD3	Mm.19806	histone deacetylase 2			15182	mmu-miR-691|mmu-miR-542-3p	MIMAT0003470|MIMAT0003172
Crtac1	2810454P21Rik|AW047536		cartilage acidic protein 1			72832	mmu-miR-691|mmu-miR-669l|mmu-miR-450b-3p	MIMAT0003470|MIMAT0009418|MIMAT0003512
Itpr1	D6Pas2|IP3R1|InsP3R|Ip3r|Itpr-1|P400|Pcp-1|Pcp1|opt	Mm.227912	inositol 1,4,5-triphosphate receptor 1			16438	mmu-miR-691|mmu-miR-674	MIMAT0003470|MIMAT0003740
Cnr2	CB2|CB2-R		cannabinoid receptor 2 (macrophage)			12802	mmu-miR-691|mmu-miR-7b	MIMAT0003470|MIMAT0000678
Tnfsf13	2310026N09Rik|APRIL|MGC106105|TALL2|TRDL1|Tnfsf12	Mm.8983	tumor necrosis factor (ligand) superfamily, member 13			69583	mmu-miR-705	MIMAT0003495
Rnf41	2210404G21Rik|4930511A05Rik|4933415P08Rik|D10Ertd722e|FLRF|Nrdp1		ring finger protein 41			67588	mmu-miR-705	MIMAT0003495
Rhob	AA017882|Arh6|Arhb|MGC117867	Mm.687	ras homolog gene family, member B			11852	mmu-miR-705	MIMAT0003495
Pdk4	AV005916		pyruvate dehydrogenase kinase, isoenzyme 4			27273	mmu-miR-705	MIMAT0003495
Ntrk3	AW125844|TrkC		neurotrophic tyrosine kinase, receptor, type 3			18213	mmu-miR-705	MIMAT0003495
Npr1	AI893888|GC-A|MGC117511|NPR-A|NPRA|Pndr	Mm.4627	natriuretic peptide receptor 1			18160	mmu-miR-705	MIMAT0003495
Mtvr2	1110021A21Rik|Fam89b|MMTV		mammary tumor virus receptor 2			17826	mmu-miR-705	MIMAT0003495
Mdk	MK|Mek	Mm.906	midkine			17242	mmu-miR-705	MIMAT0003495
Cmya5	2310076E16Rik|2310076E21Rik|AA420382|AI504003|Srfsd|Tims|sr553	Mm.33857	cardiomyopathy associated 5			76469	mmu-miR-705	MIMAT0003495
Skap1	1700091G21Rik|Scap1|Skap-55		src family associated phosphoprotein 1			78473	mmu-miR-706	MIMAT0003496
Serpinb7	4631416M05Rik|megsin|ovalbumin	Mm.66015	serine (or cysteine) peptidase inhibitor, clade B, member 7			116872	mmu-miR-706	MIMAT0003496
Scn4a	Nav1.4|mH2		sodium channel, voltage-gated, type IV, alpha			110880	mmu-miR-706	MIMAT0003496
Pde4b	Dpde4|R74983|dunce	Mm.20181	phosphodiesterase 4B, cAMP specific			18578	mmu-miR-706	MIMAT0003496
Nrxn1	1700062G21Rik|9330127H16Rik|A230068P09Rik|mKIAA0578		neurexin I			18189	mmu-miR-706	MIMAT0003496
Nr3c2	MR|Mlr		nuclear receptor subfamily 3, group C, member 2			110784	mmu-miR-706	MIMAT0003496
Mocos	1110018O12Rik|HMCS|MOS	Mm.28252	molybdenum cofactor sulfurase			68591	mmu-miR-706	MIMAT0003496
Hmgb3	Hmg2a|Hmg4		high mobility group box 3			15354	mmu-miR-706	MIMAT0003496
Gtf2h1	62kDa|AW743425|AW822074|C77871|p62	Mm.22700	general transcription factor II H, polypeptide 1			14884	mmu-miR-706	MIMAT0003496
Grk5	Gprk5		G protein-coupled receptor kinase 5			14773	mmu-miR-706	MIMAT0003496
Chrna7	Acra7|alpha7	Mm.113464	cholinergic receptor, nicotinic, alpha polypeptide 7			11441	mmu-miR-706	MIMAT0003496
Cd4	L3T4|Ly-4	Mm.2209	CD4 antigen			12504	mmu-miR-706	MIMAT0003496
Calr	CRT|Calregulin	Mm.1971	calreticulin			12317	mmu-miR-706	MIMAT0003496
Alpk1	8430410J10Rik|LAK	Mm.158704	alpha-kinase 1			71481	mmu-miR-706	MIMAT0003496
Alkbh1	2700073G19Rik|Abh|Alkbh|alkB|hABH	Mm.26840	alkB, alkylation repair homolog 1 (E. coli)			211064	mmu-miR-706	MIMAT0003496
Nudt21	25kDa|3110048P04Rik|5730530J16Rik|AU014860|AW549947|Cpsf5		nudix (nucleoside diphosphate linked moiety X)-type motif 21			68219	mmu-miR-706|mmu-miR-139-5p	MIMAT0003496|MIMAT0000656
Slc28a3	Cnt3	Mm.18188	solute carrier family 28 (sodium-coupled nucleoside transporter), member 3			114304	mmu-miR-706|mmu-miR-328	MIMAT0003496|MIMAT0000565
Spp1	AA960535|AI790405|Apl-1|BNSP|BSPI|Bsp|ETA-1|Eta|OP|Opn|Opnl|Ric|Spp-1		secreted phosphoprotein 1			20750	mmu-miR-706|mmu-miR-452	MIMAT0003496|MIMAT0001637
Ctnnb1	Catnb|Mesc		catenin (cadherin associated protein), beta 1			12387	mmu-miR-706|mmu-miR-546	MIMAT0003496|MIMAT0003166
Slamf1	4933415F16|AA177906|CD150|CDw150|ESTM51|IPO-3|MGC151472|MGC151476|Slam	Mm.103648	signaling lymphocytic activation molecule family member 1			27218	mmu-miR-710	MIMAT0003500
Sf3b2	145kDa|2610311M13Rik|2810441F20Rik|B230398H18Rik|SAP145|SF3b1|SF3b145|SF3b150	Mm.196532	splicing factor 3b, subunit 2			319322	mmu-miR-710	MIMAT0003500
Nup54	3110079L04Rik|54kDa		nucleoporin 54			269113	mmu-miR-710	MIMAT0003500
Nfkbiz	AA408868|INAP|Mail	Mm.247272	nuclear factor of kappa light polypeptide gene enhancer in B-cells inhibitor, zeta			80859	mmu-miR-710	MIMAT0003500
Mmel1	Mell1|NEP2|NEPII|Nl1|SEP	Mm.116944	membrane metallo-endopeptidase-like 1			27390	mmu-miR-710	MIMAT0003500
Itgb1	4633401G24Rik|AA409975|AA960159|CD29|Fnrb|gpIIa		integrin beta 1 (fibronectin receptor beta)			16412	mmu-miR-710	MIMAT0003500
Il22	IL-22|ILTIFa|Iltif|MGC129416|MGC129417	Mm.213193///Mm.103585	interleukin 22			50929	mmu-miR-710	MIMAT0003500
Ifng	IFN-g|Ifg	Mm.240327	interferon gamma			15978	mmu-miR-710	MIMAT0003500
Gsr	AI325518|D8Ertd238e|Gr-1|Gr1		glutathione reductase			14782	mmu-miR-710	MIMAT0003500
Dot1l	A630076O07|AW907654|Dot1|KMT4|mDot1	Mm.152371	DOT1-like, histone H3 methyltransferase (S. cerevisiae)			208266	mmu-miR-710	MIMAT0003500
Ch25h	AI462618|m25OH	Mm.30824	cholesterol 25-hydroxylase			12642	mmu-miR-710	MIMAT0003500
Cd72	CD72c|Ly-19|Ly-32|Ly-m19|Lyb-2		CD72 antigen			12517	mmu-miR-710	MIMAT0003500
Atp2c1	1700121J11Rik|ATP2C1A|AW061228|BCPM|D930003G21Rik|HHD|MGC58010|SPCA|pmr1		ATPase, Ca++-sequestering			235574	mmu-miR-710	MIMAT0003500
Ppargc1b	4631412G21Rik|Perc		peroxisome proliferative activated receptor, gamma, coactivator 1 beta			170826	mmu-miR-710|mmu-miR-101a|mmu-miR-139-5p	MIMAT0003500|MIMAT0000133|MIMAT0000656
Antxr1	2310008J16Rik|2810405N18Rik|Antrx1|Tem8		anthrax toxin receptor 1			69538	mmu-miR-710|mmu-miR-126-5p|mmu-miR-134	MIMAT0003500|MIMAT0000137|MIMAT0000146
Casc3	Btz|Mln51	Mm.40120	cancer susceptibility candidate 3			192160	mmu-miR-710|mmu-miR-139-5p	MIMAT0003500|MIMAT0000656
Ralgds	Gnds|Rgds|mKIAA1308	Mm.5236	ral guanine nucleotide dissociation stimulator			19730	mmu-miR-710|mmu-miR-294	MIMAT0003500|MIMAT0000372
Eif2s1	0910001O23Rik|2410026C18Rik|35kDa|Eif2a|eIF2alpha	Mm.196220	eukaryotic translation initiation factor 2, subunit 1 alpha			13665	mmu-miR-710|mmu-miR-34a	MIMAT0003500|MIMAT0000542
Gcnt1	5630400D21Rik|B130048E03|IGnT	Mm.244825	glucosaminyl (N-acetyl) transferase 1, core 2			14537	mmu-miR-710|mmu-miR-468|mmu-miR-1896	MIMAT0003500|MIMAT0002109|MIMAT0007873
Mllt3	2210011H10Rik|2610012I03Rik|3830408D16Rik|Af9|D4Ertd321e		myeloid/lymphoid or mixed-lineage leukemia (trithorax homolog, Drosophila); translocated to, 3			70122	mmu-miR-711	MIMAT0003501
Hdac5	AI426555|Hdac4|mHDA1|mKIAA0600	Mm.22665	histone deacetylase 5			15184	mmu-miR-711	MIMAT0003501
Hdac4	4932408F19Rik|AI047285		histone deacetylase 4			208727	mmu-miR-711	MIMAT0003501
Bai1	B830018M07Rik|KIAA4089|R75078|mKIAA4089	Mm.43133	brain-specific angiogenesis inhibitor 1			107831	mmu-miR-711	MIMAT0003501
Epas1	HIF-2alpha|HIF2A|HLF|HRF|MOP2|bHLHe73	Mm.1415	endothelial PAS domain protein 1			13819	mmu-miR-711|mmu-miR-1894-3p	MIMAT0003501|MIMAT0007878
Grm6	BC021919|Gm3|Gprc1f|mGluR6|nerg1|nob2|nob3|nob4	Mm.134265	glutamate receptor, metabotropic 6			108072	mmu-miR-711|mmu-miR-21	MIMAT0003501|MIMAT0000530
Sema7a	2900057C09Rik|CDw108|H-Sema-L|M-Sema-L|Semal		sema domain, immunoglobulin domain (Ig), and GPI membrane anchor, (semaphorin) 7A			20361	mmu-miR-711|mmu-miR-27b	MIMAT0003501|MIMAT0000126
Il6ra	CD126|IL-6R|Il6r|MGC30256	Mm.2856	interleukin 6 receptor, alpha			16194	mmu-miR-711|mmu-miR-706	MIMAT0003501|MIMAT0003496
Cd14		Mm.3460	CD14 antigen			12475	mmu-miR-714	MIMAT0003505
Tnip2	1810020H16Rik|ABIN-2|AI428870	Mm.28615	TNFAIP3 interacting protein 2			231130	mmu-miR-760	MIMAT0003898
Ptges	2410099E23Rik|D2Ertd369e|Pges|mPGES|mPGES-1	Mm.28768	prostaglandin E synthase			64292	mmu-miR-760	MIMAT0003898
Nsmaf	AA959567|C630007J05|Fan	Mm.3059	neutral sphingomyelinase (N-SMase) activation associated factor			18201	mmu-miR-760	MIMAT0003898
Mtap1a	6330416M19Rik|AI853608|Map1a|Mtap-1|Mtap1|moth1		microtubule-associated protein 1 A			17754	mmu-miR-760	MIMAT0003898
Mat1a	AI046368|AdoMet|Ams|MAT|MATA1|SAMS|SAMS1	Mm.14064	methionine adenosyltransferase I, alpha			11720	mmu-miR-760	MIMAT0003898
Map2k6	MEK6|MKK6|Prkmk6|SAPKK3	Mm.14487	mitogen-activated protein kinase kinase 6			26399	mmu-miR-760	MIMAT0003898
Lrrc10	D330003I11Rik|Hrlrrp|MGC107614|Serdin1	Mm.37320	leucine rich repeat containing 10			237560	mmu-miR-760	MIMAT0003898
Il2ra	CD25|Il2r|Ly-43|MGC130561	Mm.915	interleukin 2 receptor, alpha chain			16184	mmu-miR-760	MIMAT0003898
Ifnar1	CD118|Ifar|Ifnar|Ifrc|Infar	Mm.502	interferon (alpha and beta) receptor 1			15975	mmu-miR-760	MIMAT0003898
Hist1h1c	0610008C09Rik|H1.2|H1c|H1f2|H1var1|His1a|MGC107646	Mm.193539	histone cluster 1, H1c			50708	mmu-miR-760	MIMAT0003898
Hck	AI849071|Bmk|Hck-1|MGC18625	Mm.715	hemopoietic cell kinase			15162	mmu-miR-760	MIMAT0003898
Egr1	A530045N19Rik|ETR103|Egr-1|Krox-1|Krox-24|Krox24|NGF1-A|NGFI-A|NGFIA|TIS8|Zenk|Zfp-6|Zif268|egr	Mm.181959	early growth response 1			13653	mmu-miR-760	MIMAT0003898
Adora3	1700001D09Rik|4930578J19Rik|A3AR|A3R|AA3R|ARA3|Gpcr2|MGC118217	Mm.235024	adenosine A3 receptor			11542	mmu-miR-760	MIMAT0003898
Tnip1	ABIN|ABIN1|AU018810|Naf1|Nef|VAN		TNFAIP3 interacting protein 1			57783	mmu-miR-760|mmu-miR-1896|mmu-miR-546	MIMAT0003898|MIMAT0007873|MIMAT0003166
Prkd1	PKD|PKD1|Pkcm|Prkcm	Mm.133719	protein kinase D1			18760	mmu-miR-760|mmu-miR-669e	MIMAT0003898|MIMAT0005853
Git1	Cat-1|p95Cat		G protein-coupled receptor kinase-interactor 1			216963	mmu-miR-760|mmu-miR-705	MIMAT0003898|MIMAT0003495
Clec5a	Clecsf5|Ly100|MDL-1|MGC129446|MGC129447|Mdl1	Mm.103765	C-type lectin domain family 5, member a			23845	mmu-miR-760|mmu-miR-705	MIMAT0003898|MIMAT0003495
Selp	CD62P|Grmp|MGC129336|MGC129337|P-selectin|PADGEM	Mm.3337	selectin, platelet			20344	mmu-miR-760|mmu-miR-7b|mmu-miR-669b	MIMAT0003898|MIMAT0000678|MIMAT0003476
Vtn	AI256434|Vn	Mm.3667	vitronectin			22370	mmu-miR-762	MIMAT0003892
Ucp2	Slc25a8	Mm.171378	uncoupling protein 2 (mitochondrial, proton carrier)			22228	mmu-miR-762	MIMAT0003892
Ttll5	1700048H13Rik|2310009M18Rik|4930556H18Rik|AI428864|D630041K24Rik|R75373|STAMP|mKIAA0998	Mm.132172	tubulin tyrosine ligase-like family, member 5			320244	mmu-miR-762	MIMAT0003892
Pik3c3	5330434F23Rik|Vps34	Mm.194127	phosphoinositide-3-kinase, class 3			225326	mmu-miR-762	MIMAT0003892
Nme4	2610027N22Rik|2810024O08Rik|5730493H09Rik|NM23-M4|Nm23M4	Mm.41787	non-metastatic cells 4, protein expressed in			56520	mmu-miR-762	MIMAT0003892
Mpl	CD110|TPO-R|c-mpl|c-mpl-I|c-mpl-II|hlb219	Mm.4864	myeloproliferative leukemia virus oncogene			17480	mmu-miR-762	MIMAT0003892
Mdm2	1700007J15Rik|AA415488|Mdm-2	Mm.22670	transformed mouse 3T3 cell double minute 2			17246	mmu-miR-762	MIMAT0003892
Mb	AI325109		myoglobin			17189	mmu-miR-762	MIMAT0003892
Hspa4	70kDa|AI317151|APG-2|Hsp110|Hsp70RY|KIAA4025|mKIAA4025	Mm.239865	heat shock protein 4			15525	mmu-miR-762	MIMAT0003892
Dgka	80kDa|AW146112|Dagk1		diacylglycerol kinase, alpha			13139	mmu-miR-762	MIMAT0003892
Cisd1	AU043990|AW743335|D10Ertd214e|Zcd1|mitoNEET	Mm.254114	CDGSH iron sulfur domain 1			52637	mmu-miR-762	MIMAT0003892
Cdc42se1	1300002M12Rik|AW558204|Cdcse1|SCIP1|Spec1	Mm.28189	CDC42 small effector 1			57912	mmu-miR-762	MIMAT0003892
Arhgdia	5330430M07Rik|Gdi-1|MGC101921|MGC7904|Rho-GDI|RhoDGI|RhoGDI-1	Mm.30016	Rho GDP dissociation inhibitor (GDI) alpha			192662	mmu-miR-762	MIMAT0003892
Akap5	3526401B18Rik|AKAP150|BB098886|Gm258		A kinase (PRKA) anchor protein 5			238276	mmu-miR-762	MIMAT0003892
Nlrc5	AK220210|NOD27		NLR family, CARD domain containing 5			434341	mmu-miR-762|mmu-let-7e|mmu-miR-192|mmu-miR-370	MIMAT0003892|MIMAT0000524|MIMAT0000517|MIMAT0001095
Cxcl10	C7|CRG-2|INP10|IP-10|IP10|Ifi10|Scyb10|gIP-10|mob-1	Mm.877	chemokine (C-X-C motif) ligand 10			15945	mmu-miR-762|mmu-miR-101a|mmu-miR-370	MIMAT0003892|MIMAT0000133|MIMAT0001095
Lst1	B144	Mm.19379	leukocyte specific transcript 1			16988	mmu-miR-762|mmu-miR-134	MIMAT0003892|MIMAT0000146
Lbr	AI505894|ic	Mm.4538	lamin B receptor			98386	mmu-miR-762|mmu-miR-152	MIMAT0003892|MIMAT0000162
Col1a1	Col1a-1|Cola-1|Cola1|Mov-13|Mov13		collagen, type I, alpha 1			12842	mmu-miR-762|mmu-miR-1892	MIMAT0003892|MIMAT0007871
Fgr			Gardner-Rasheed feline sarcoma viral (Fgr) oncogene homolog			14191	mmu-miR-762|mmu-miR-1896	MIMAT0003892|MIMAT0007873
Steap3	1010001D01Rik|Tsap6|pHyde	Mm.181033	STEAP family member 3			68428	mmu-miR-762|mmu-miR-324-5p|mmu-miR-760	MIMAT0003892|MIMAT0000555|MIMAT0003898
Rps6ka1	Rsk1|p90rsk|rsk		ribosomal protein S6 kinase polypeptide 1			20111	mmu-miR-762|mmu-miR-326	MIMAT0003892|MIMAT0000559
Ppt2	0610007M19Rik|AA672937		palmitoyl-protein thioesterase 2			54397	mmu-miR-762|mmu-miR-326	MIMAT0003892|MIMAT0000559
Rfx5		Mm.24308	regulatory factor X, 5 (influences HLA class II expression)			53970	mmu-miR-762|mmu-miR-370	MIMAT0003892|MIMAT0001095
Cbfa2t3	A630044F12Rik|AI465270|AW229127|Cbfa2t3h|ETO-2|Eto2|MTGR2	Mm.194339	core-binding factor, runt domain, alpha subunit 2, translocated to, 3 (human)			12398	mmu-miR-762|mmu-miR-497|mmu-miR-1907	MIMAT0003892|MIMAT0003453|MIMAT0007876
Sftpa1	SP-A|Sftp-1|Sftp1	Mm.46062	surfactant associated protein A1			20387	mmu-miR-762|mmu-miR-705	MIMAT0003892|MIMAT0003495
Cotl1	1810074P22Rik|2010004C08Rik|Clp		coactosin-like 1 (Dictyostelium)			72042	mmu-miR-762|mmu-miR-760|mmu-miR-151-5p	MIMAT0003892|MIMAT0003898|MIMAT0004536
Vwf	6820430P06Rik|AI551257|B130011O06Rik|C630030D09|F8VWF|VWD	Mm.22339	Von Willebrand factor homolog			22371	mmu-miR-770-3p	MIMAT0003891
U2af2	65kDa|MGC118033		U2 small nuclear ribonucleoprotein auxiliary factor (U2AF) 2			22185	mmu-miR-770-3p	MIMAT0003891
Trim13	3110001L12Rik|CAR|LEU5|RNF77|Rfp2		tripartite motif-containing 13			66597	mmu-miR-770-3p	MIMAT0003891
Rpa1	5031405K23Rik|70kDa|AA589576|AW557552|RF-A|RP-A|Rpa	Mm.180734	replication protein A1			68275	mmu-miR-770-3p	MIMAT0003891
Picalm	CALM|CLTH|KIAA4114|MGC19382|MGC36413|MGC36616|PAP180|fit-1|fit1|mKIAA4114	Mm.235175	phosphatidylinositol binding clathrin assembly protein			233489	mmu-miR-770-3p	MIMAT0003891
Pdcd4	D19Ucla1|MA-3|TIS	Mm.1605	programmed cell death 4			18569	mmu-miR-770-3p	MIMAT0003891
Hist4h4	B130044J01Rik	Mm.246720	histone cluster 4, H4			320332	mmu-miR-770-3p	MIMAT0003891
Hapln1	BB099155|Crtl1|Crtl1l|LP		hyaluronan and proteoglycan link protein 1			12950	mmu-miR-770-3p	MIMAT0003891
Foxp3	JM2|scurfin|sf	Mm.182291	forkhead box P3			20371	mmu-miR-770-3p	MIMAT0003891
Dag1	D9Wsu13e|DG|Dp427|Dp71	Mm.7524	dystroglycan 1			13138	mmu-miR-770-3p	MIMAT0003891
Cyp1a2	CP12|Cyp1a1|P450-3	Mm.15537	cytochrome P450, family 1, subfamily a, polypeptide 2			13077	mmu-miR-770-3p	MIMAT0003891
Cd200	Mox2|OX2	Mm.245851	CD200 antigen			17470	mmu-miR-770-3p	MIMAT0003891
Bcr	5133400C09Rik|AI561783|AI853148|mKIAA3017		breakpoint cluster region			110279	mmu-miR-770-3p	MIMAT0003891
Peli3	6030441F14Rik|A930011L17|BC028931|MGC30417		pellino 3			240518	mmu-miR-770-3p|mmu-miR-129-3p	MIMAT0003891|MIMAT0000544
Ngfr	LNGFR|Tnfrsf16|p75|p75NGFR|p75NTR		nerve growth factor receptor (TNFR superfamily, member 16)			18053	mmu-miR-770-3p|mmu-miR-129-5p	MIMAT0003891|MIMAT0000209
Apc	AI047805|AU020952|AW124434|CC1|Min		adenomatosis polyposis coli			11789	mmu-miR-770-3p|mmu-miR-129-5p	MIMAT0003891|MIMAT0000209
Aicda	Aid|Arp2		activation-induced cytidine deaminase			11628	mmu-miR-770-3p|mmu-miR-23b|mmu-miR-199a-3p	MIMAT0003891|MIMAT0000125|MIMAT0000230
Cxcr5	Blr1|CXC-R5|CXCR-5|Gpcr6|MDR15	Mm.6246	chemochine (C-X-C motif) receptor 5			12145	mmu-miR-770-3p|mmu-miR-450b-3p	MIMAT0003891|MIMAT0003512
Rrad	REM3|Rad	Mm.29467	Ras-related associated with diabetes			56437	mmu-miR-770-3p|mmu-miR-706	MIMAT0003891|MIMAT0003496
Tirap	AA407980|C130027E04Rik|Mal|Tlr4ap|wyatt	Mm.23987	toll-interleukin 1 receptor (TIR) domain-containing adaptor protein			117149	mmu-miR-770-3p|mmu-miR-760	MIMAT0003891|MIMAT0003898
Taf2	150kDa|4732460C16Rik|AI425886|CIF150|TAF2B|TAFII150		TAF2 RNA polymerase II, TATA box binding protein (TBP)-associated factor			319944	mmu-miR-770-3p|mmu-miR-7b	MIMAT0003891|MIMAT0000678
Trpv6	CAT|CaT1|Cac|Ecac2|Otrpc3		transient receptor potential cation channel, subfamily V, member 6			64177	mmu-miR-7b	MIMAT0000678
Relb	MGC143683|MGC143684	Mm.1741	avian reticuloendotheliosis viral (v-rel) oncogene related B			19698	mmu-miR-7b	MIMAT0000678
Ptk2b	CADTK|CAKB|CAKbeta|E430023O05Rik|FADK2|FAK2|PYK2|Raftk	Mm.21613	PTK2 protein tyrosine kinase 2 beta			19229	mmu-miR-7b	MIMAT0000678
Pld1	AA536939|C85393|Pld1a|Pld1b	Mm.212039	phospholipase D1			18805	mmu-miR-7b	MIMAT0000678
Napg	2400003O04Rik|SNARE		N-ethylmaleimide sensitive fusion protein attachment protein gamma			108123	mmu-miR-7b	MIMAT0000678
Lcp1	AW536232|D14Ertd310e|L-fimbrin|Pls2	Mm.153911	lymphocyte cytosolic protein 1			18826	mmu-miR-7b	MIMAT0000678
Il1rl1	DER4|Fit-1|Ly84|ST2L|St2|St2-rs1|T1|T1/ST2		interleukin 1 receptor-like 1			17082	mmu-miR-7b	MIMAT0000678
H1f0	D130017D06Rik|H1(0)|H1fv|MGC117919|MGC19309|MGC98218	Mm.24350	H1 histone family, member 0			14958	mmu-miR-7b	MIMAT0000678
Kif1c	B430105J22Rik|D11Bwg1349e|Ltxs1|MGC28766	Mm.99996	kinesin family member 1C			16562	mmu-miR-7b|mmu-miR-125a-3p	MIMAT0000678|MIMAT0004528
Rfc5	2610020K06Rik|2610209F07Rik|36.5kDa|36kDa|MGC113787|Recc5		replication factor C (activator 1) 5			72151	mmu-miR-7b|mmu-miR-134	MIMAT0000678|MIMAT0000146
Serpinb2	PAI-2|Planh2|ovalbumin		serine (or cysteine) peptidase inhibitor, clade B, member 2			18788	mmu-miR-7b|mmu-miR-141	MIMAT0000678|MIMAT0000153
Yes1	AI323763|Yes	Mm.4558	Yamaguchi sarcoma viral (v-yes) oncogene homolog 1			22612	mmu-miR-7b|mmu-miR-155	MIMAT0000678|MIMAT0000165
Tm7sf4	4833414I07Rik|DC-STAMP|DCSTAMP|FIND	Mm.159563	transmembrane 7 superfamily member 4			75766	mmu-miR-7b|mmu-miR-1896	MIMAT0000678|MIMAT0007873
Raf1	6430402F14Rik|AA990557|BB129353|Craf1|D830050J10Rik|MGC102375|Raf-1|c-Raf|v-Raf	Mm.184163	v-raf-leukemia viral oncogene 1			110157	mmu-miR-7b|mmu-miR-1907	MIMAT0000678|MIMAT0007876
Strn3	Gs2na|SG2NA|striatin-3	Mm.65979	striatin, calmodulin binding protein 3			94186	mmu-miR-7b|mmu-miR-363|mmu-miR-34a	MIMAT0000678|MIMAT0000708|MIMAT0000542
Mapk1	9030612K14Rik|AA407128|AU018647|C78273|ERK|Erk2|MAPK2|PRKM2|Prkm1|p41mapk|p42mapk	Mm.196581	mitogen-activated protein kinase 1			26413	mmu-miR-7b|mmu-miR-370	MIMAT0000678|MIMAT0001095
Gab1	AA408973|AW107238		growth factor receptor bound protein 2-associated protein 1			14388	mmu-miR-7b|mmu-miR-546	MIMAT0000678|MIMAT0003166
Ide	1300012G03Rik|4833415K22Rik|AA675336|AI507533	Mm.28366	insulin degrading enzyme			15925	mmu-miR-7b|mmu-miR-705	MIMAT0000678|MIMAT0003495
Tslp		Mm.143716	thymic stromal lymphopoietin			53603	mmu-miR-877	MIMAT0004861
Men1	AW045611	Mm.12917	multiple endocrine neoplasia 1			17283	mmu-miR-877	MIMAT0004861
Itgax	AI449405|Cd11c|Cr4|N418	Mm.22378	integrin alpha X			16411	mmu-miR-877	MIMAT0004861
Gpx1	AI195024|AL033363|CGPx|GPx-1|GSHPx-1|Gpx	Mm.1090	glutathione peroxidase 1			14775	mmu-miR-877	MIMAT0004861
Cyp7b1	AW261589|D3Ertd552e|hct-1		cytochrome P450, family 7, subfamily b, polypeptide 1			13123	mmu-miR-877	MIMAT0004861
Cftr	AW495489|Abcc7	Mm.15621	cystic fibrosis transmembrane conductance regulator homolog			12638	mmu-miR-877	MIMAT0004861
Apln	6030430G11Rik|Apel	Mm.29262	apelin			30878	mmu-miR-877	MIMAT0004861
Slc15a2	8430408C16Rik|C78862|Pept2		solute carrier family 15 (H+/peptide transporter), member 2			57738	mmu-miR-877|mmu-miR-328	MIMAT0004861|MIMAT0000565
Elf1	Elf-1|Sts1|mElf-1|p70	Mm.20938	E74-like factor 1			13709	mmu-miR-877|mmu-miR-328	MIMAT0004861|MIMAT0000565
Fgf21		Mm.143736	fibroblast growth factor 21			56636	mmu-miR-99b|mmu-miR-100|mmu-miR-99a	MIMAT0000132|MIMAT0000655|MIMAT0000131
Cubn	AA408369|AL022750|D2Wsu88e		cubilin (intrinsic factor-cobalamin receptor)			65969	mmu-miR-99b|mmu-miR-100|mmu-miR-99a	MIMAT0000132|MIMAT0000655|MIMAT0000131

## Sheet: Supp Table3
Â© 2000-2013 Ingenuity Systems, Inc. All rights reserved.
Ingenuity Canonical Pathways	-log(p-value)	Ratio	Molecules
Role of Osteoblasts, Osteoclasts and Chondrocytes in Rheumatoid Arthritis	28	0.311	MAP2K4,MAPK1,MAPK3,PIK3R1,TAB2,MMP13,IL18R1,GSK3B,NFKBIB,BIRC3,SMAD1,ATM,TNFRSF11B,SPP1,ITGA5,IL7,APC,TRAF6,IL33,CBL,IL1RN,MAPK10,TNF,MAP2K6,TCF4,IL1A,PIK3CA,Calm1 (includes others),PTK2B,IL1RL1,BMP2,BMPR2,MAP3K5,WNT2,BCL2,PPP3R2,NFAT5,IGF1,MAP3K7,NGFR,PIK3C3,CHUK,CTNNB1,TNFRSF1B,ITGB1,IFNG,SRC,TNFSF11,PIK3C2A,IL10,TNFRSF1A,ITGA2,MAPK9,NFATC1,NFATC4,CSF1R,NAIP,XIAP,IL17A,COL1A1,FOS,TRAF2,MAPK14,F…
Hepatic Fibrosis / Hepatic Stellate Cell Activation	27.3	0.397	CCR5,CTGF,TGFBR1,MMP13,SERPINB2,TGFBR2,VEGFA,CXCL3,FASLG,TNFRSF11B,PDGFRB,SMAD2,CXCL9,IL6R,IFNA1/IFNA13,MET,CD40,CD14,TNF,AGTR1,IFNAR1,CCR7,IGFBP4,IL1A,LEP,ICAM1,FN1,IL1RL1,FGF2,LEPR,CXCR3,MYH11,FAS,BCL2,COL1A2,EDN1,IGF1,NGFR,HGF,TGFB2,PDGFRA,LBP,TNFRSF1B,STAT1,EGFR,IFNG,VCAM1,EDNRB,TNFRSF1A,IL10,FLT1,SMAD7,FGF1,TLR4,COL1A1,KDR,TGFA,EDNRA
Molecular Mechanisms of Cancer	25.6	0.241	MAP2K4,RAF1,TGFBR1,JAK1,MAPK1,SUV39H1,MAPK3,PIK3R1,TAB2,RBL1,TGFBR2,PTK2,RB1,GNAT1,RHOB,GSK3B,NFKBIB,BIRC3,SMAD1,RALGDS,PRKD1,E2F2,FASLG,ATM,SMAD2,CASP3,PTCH1,CDKN2D,RAP1A,RALBP1,APC,CBL,CCND2,GAB1,CDK4,PRKCD,MAPK10,PRKCH,CFLAR,MAP2K6,RAP1B,FYN,TCF4,PIK3CA,BMP2,BMPR2,CRK,HIF1A,MAP3K5,E2F3,CDC42,CDKN2B,RHOH,FAS,EP300,BCL2,MAP3K7,PIK3C3,TGFB2,BID,CTNNB1,MAP2K1,CHEK2,SRC,CDC25C,PAK4,PIK3C2A,GRB2,APA…
Role of Macrophages, Fibroblasts and Endothelial Cells in Rheumatoid Arthritis	24.2	0.25	MAP2K4,TLR1,RAF1,TRAF3,MAPK1,MAPK3,PIK3R1,TLR8,MMP13,IL18R1,VEGFA,GSK3B,NFKBIB,PRKD1,ATM,TNFRSF11B,SELE,MIF,IL6R,IL7,APC,TRAF6,TLR2,IL33,IL1RN,CEBPD,PRKCD,PRKCH,TNF,IL6ST,MAP2K6,TCF4,IL1A,PIK3CA,FN1,Calm1 (includes others),ICAM1,IL1RL1,FGF2,PDIA3,IL17RA,WNT2,EP300,PPP3R2,NFAT5,F2RL1,MAP3K7,PIK3C3,NGFR,CREB1,TLR7,CHUK,TNFRSF1B,CTNNB1,MAP2K1,SRC,VCAM1,TNFSF11,PIK3C2A,IL10,TNFRSF1A,GNAQ,MAPK9,NFATC1…
B Cell Receptor Signaling	22.2	0.329	MAP2K4,RAF1,MAP3K11,MAPK1,MAPK3,PIK3R1,BCL6,PTEN,PAX5,PTPRC,GSK3B,NFKBIB,ATM,MAP3K2,ETS1,RPS6KB1,PTPN6,MALT1,GAB1,PIK3AP1,VAV1,MAP2K6,BLNK,PIK3CA,Calm1 (includes others),MAP3K5,CDC42,FCGR2B,CD79A,EP300,PPP3R2,MTOR,NFAT5,MAP3K7,PIK3C3,CREB1,RPS6KB2,CHUK,MAP2K1,PIK3C2A,GRB2,EGR1,MAP3K1,MAPK9,NFATC1,NFATC4,INPP5D,EBF1,MAPK14,FOXO1,VAV3,PAG1,LYN,MAP3K8,ELK1,MAP3K3
Glucocorticoid Receptor Signaling	21.7	0.248	MAP2K4,RAF1,TGFBR1,JAK1,MAPK1,HSPA14,MAPK3,PIK3R1,HSPA5,TSC22D3,TGFBR2,HSPA4,CXCL3,SUMO1,SERPINE1,NFKBIB,ATM,SMAD2,STAT5A,SELE,CDK7,TBP,TRAF6,KAT2B,DUSP1,IL1RN,NCOA1,MAPK10,GTF2H1,NR3C2,TNF,PIK3CA,ICAM1,GTF2H2,TAF7,NR3C1,BCL2,EP300,PPP3R2,HSP90B1,NFAT5,NCOA2,MAP3K7,PIK3C3,CREB1,TGFB2,NCOR1,CHUK,STAT5B,STAT1,MAP2K1,TAF2,ADRB2,TAF12,IFNG,SRA1,VCAM1,PIK3C2A,GRB2,IL10,MAP3K1,MAPK9,NFATC1,NFATC4,HSPA2…
NF-kB Signaling	20.1	0.314	TLR1,TRAF3,TGFBR1,PIK3R1,TAB2,TLR8,MAP4K4,TGFBR2,TNIP1,GSK3B,NFKBIB,PDGFRB,TNFRSF11B,ATM,HDAC2,MALT1,TRAF6,IL33,TLR2,CD40,IL1RN,TNF,MAP2K6,PIK3CA,IL1A,BMP2,BMPR2,TNFAIP3,EP300,TANK,MAP3K7,NGFR,PIK3C3,PDGFRA,TLR7,CHUK,TNFRSF1B,EGFR,TNFSF11,PIK3C2A,TNFRSF1A,RELB,FLT1,IRAK3,TLR4,TRAF2,RIPK1,TLR5,NTRK3,KDR,TGFA,MAP3K8,TIRAP,MAP3K3,IRAK4
RANK Signaling in Osteoclasts	19.9	0.411	MAP2K4,MAP2K6,RAF1,PIK3CA,Calm1 (includes others),MAP3K11,MAPK1,PTK2B,PIK3R1,MAPK3,TAB2,MAP3K5,PPP3R2,MAP3K7,PIK3C3,CHUK,NFKBIB,MAP2K1,BIRC3,ATM,MAP3K2,SRC,TNFSF11,PIK3C2A,MITF,MAP3K1,MAPK9,NFATC1,XIAP,TRAF6,FOS,TRAF2,MAPK14,CBL,MAPK10,MAP3K8,ELK1,MAP3K3,BIRC2
Pancreatic Adenocarcinoma Signaling	18.7	0.35	MAP2K4,RAF1,PIK3CA,JAK1,TGFBR1,MAPK1,PIK3R1,MAPK3,SUV39H1,CDC42,E2F3,CDKN2B,BCL2,TGFBR2,VEGFA,RB1,PIK3C3,TGFB2,ERBB2,STAT1,MAP2K1,E2F2,RALGDS,EGFR,ATM,SMAD2,PIK3C2A,GRB2,MAPK9,HBEGF,MDM2,RALBP1,PLD1,SIN3A,CCNE1,CDK4,CDKN1A,MAPK10,TGFA,PTGS2,CDKN1B,ELK1
HGF Signaling	17.5	0.371	MAP2K4,RAP1B,RAF1,PIK3CA,MAP3K11,MAPK1,PIK3R1,MAPK3,ETS2,MAP3K5,CDC42,PTK2,MAP3K7,HGF,PIK3C3,MAP2K1,PRKD1,ATM,MAP3K2,ETS1,PIK3C2A,GRB2,CRKL,MAP3K1,MAPK9,RAP1A,ELF1,MET,FOS,PRKCI,GAB1,PRKCD,CDKN1A,MAPK10,MAP3K8,PRKCH,PTGS2,ELK1,MAP3K3
IL-6 Signaling	17.2	0.339	MAP2K4,MAP2K6,IL6ST,RAF1,PIK3CA,IL1A,MAPK1,IL1RL1,PIK3R1,HSPB2,MAPK3,MAP4K4,VEGFA,MAP3K7,PIK3C3,NGFR,LBP,CHUK,NFKBIB,TNFRSF1B,MAP2K1,MCL1,TNFRSF11B,ATM,PIK3C2A,GRB2,TNFRSF1A,IL6R,MAPK9,IL33,TRAF6,COL1A1,FOS,TRAF2,MAPK14,IL1RN,CRP,MAPK10,CD14,TNFAIP6,ELK1,TNF
p38 MAPK Signaling	17	0.359	MAP2K6,MAP2K4,IL1A,TIFA,TGFBR1,IL1RL1,HSPB2,TAB2,RPS6KA3,MAP3K5,FAS,EP300,TGFBR2,MAP3K7,DUSP10,PLA2G5,CREB1,MKNK1,TGFB2,RPS6KB2,STAT1,TNFRSF1B,FASLG,RPS6KB1,ATF1,TNFRSF1A,IRAK3,TRAF6,IL33,PLA2G4A,PLA2G6,TRAF2,MAPK14,IL1RN,DUSP1,MEF2C,RPS6KA5,RPS6KA1,ELK1,TNF,IRAK4,IRAK2
Role of Tissue Factor in Cancer	16.5	0.348	FYN,PIK3CA,CTGF,MAPK1,PTK2B,PIK3R1,MAPK3,CXCL1,RPS6KA3,MMP13,CDC42,EIF4E,PTEN,VEGFA,MTOR,YES1,ARRB1,F2RL1,PIK3C3,HCK,ITGAV,STAT5B,FGR,EGFR,ATM,ITGB1,SRC,RPS6KB1,STAT5A,P4HB,CASP3,PIK3C2A,EGR1,GNAQ,HBEGF,MAPK14,LYN,RPS6KA5,RPS6KA1,CSF2
IL-8 Signaling	16.5	0.259	MAP2K4,RAF1,MAPK1,MAPK3,PIK3R1,CXCL1,MAP4K4,CXCR1,VEGFA,PTK2,RHOB,IL9,CYBB,ITGAV,NFKBIB,PRKD1,TEK,ATM,RPS6KB1,HBEGF,PLD1,TRAF6,ITGAM,CCND2,PRKCD,NCF2,MAPK10,PRKCH,PIK3CA,ICAM1,PTK2B,RHOH,BCL2,MTOR,PIK3C3,CHUK,MAP2K1,VASP,EGFR,SRC,VCAM1,PIK3C2A,FLT1,MAPK9,IRAK3,ROCK1,FOS,PRKCI,KDR,PTGS2,IRAK4,IRAK2,ITGAX
NGF Signaling	16.3	0.331	MAP2K4,RAP1B,RAF1,PIK3CA,MAP3K11,MAPK1,PIK3R1,MAPK3,RPS6KA3,CRK,SMPD1,MAP3K5,CDC42,EP300,MAP3K7,NGFR,PIK3C3,CREB1,RPS6KB2,CHUK,MAP2K1,ATM,MAP3K2,RPS6KB1,PIK3C2A,GRB2,MAP3K1,MAPK9,RAP1A,ROCK1,TRAF6,GAB1,PRKCD,MAPK10,MAP3K8,RPS6KA5,RPS6KA1,ELK1,MAP3K3
Leukocyte Extravasation Signaling	16.3	0.269	MAP2K4,MAPK1,PIK3R1,MMP13,PTK2,TXK,CYBB,PRKD1,ITGA4,ATM,CRKL,RAP1A,ITGAM,CDH5,PRKCD,NCF2,MAPK10,VAV1,PRKCH,RAP1B,PIK3CA,SPN,ICAM1,PTK2B,CRK,CDC42,RHOH,WASL,PIK3C3,MMP11,VCL,CTNNB1,VASP,ITGB1,SRC,TIMP3,VCAM1,PIK3C2A,MMP28,CXCR4,ACTB,ITGA2,MMP10,MAPK9,ITGAL,TEC,ROCK1,MAPK14,PRKCI,WAS,CLDN1,VAV3,CD44,CTNND1
Fcγ Receptor-mediated Phagocytosis in Macrophages and Monocytes	15.9	0.353	FYN,MAPK1,PTK2B,MAPK3,PIK3R1,CRK,NCK1,CDC42,PTEN,YES1,RPS6KB2,HCK,VAMP3,ARPC1A,PRKD1,VASP,FGR,SRC,RPS6KB1,ACTB,FYB,PLD1,INPP5D,MYO5A,PLA2G6,PIP5K1A,PRKCI,CBL,WAS,VAV3,PRKCD,LYN,RAB11A,VAV1,PRKCH,CSF2
ErbB Signaling	15.6	0.391	MAP2K6,MAP2K4,RAF1,PIK3CA,MAPK1,PIK3R1,MAPK3,NCK1,CDC42,MTOR,PIK3C3,GSK3B,ERBB2,MAP2K1,PRKD1,ATM,EGFR,RPS6KB1,PAK4,PIK3C2A,GRB2,MAPK9,HBEGF,ERBB3,FOS,MAPK14,PRKCI,FOXO1,PRKCD,MAPK10,TGFA,PRKCH,ELK1,EREG
Production of Nitric Oxide and Reactive Oxygen Species in Macrophages	15	0.238	PPARA,MAP2K4,JAK1,MAP3K11,MAPK1,MAPK3,PIK3R1,PPP1R3A,SPI1,RHOB,HOXA10,CYBB,NFKBIB,PRKD1,TNFRSF11B,ATM,MAP3K2,PTPN6,RAP1A,TLR2,PPP2R1A,PRKCD,NCF2,MAPK10,PRKCH,TNF,RAP1B,PIK3CA,CLU,APOC2,MAP3K5,RHOH,MAP3K7,NGFR,PIK3C3,CHUK,TNFRSF1B,STAT1,MAP2K1,IFNG,PIK3C2A,TNFRSF1A,MAP3K1,MAPK9,TLR4,FOS,PRKCI,MAPK14,MAP3K8,MAP3K3
Toll-like Receptor Signaling	15	0.435	MAP2K6,MAP2K4,PPARA,TLR1,MAPK1,TICAM2,TAB2,TLR8,TNFAIP3,MAP4K4,MAP3K7,TLR7,LBP,CHUK,MAP3K1,IRAK3,TLR2,TRAF6,TLR4,FOS,MAPK14,TLR5,CD14,TIRAP,ELK1,IRAK4,IRAK2
Acute Phase Response Signaling	15	0.27	MAP2K4,MAP2K6,IL6ST,RAF1,PIK3CA,IL1A,TCF4,FN1,MAPK1,MAPK3,PIK3R1,SOCS2,NOLC1,RBP3,MAP3K5,NR3C1,MTOR,MAP3K7,NGFR,SAA1,CHUK,LBP,SERPINE1,NFKBIB,TNFRSF1B,MAP2K1,TNFRSF11B,GRB2,TNFRSF1A,IL6R,AHSG,MAP3K1,SERPINF1,MAPK9,VWF,SERPINF2,IL33,TRAF6,FOS,KLKB1,TRAF2,MAPK14,RIPK1,IL1RN,CRP,ELK1,TNF,SOCS5
Chronic Myeloid Leukemia Signaling	14.9	0.333	RAF1,PIK3CA,TGFBR1,MAPK1,PIK3R1,MAPK3,SUV39H1,CRK,E2F3,RBL1,TGFBR2,RB1,PIK3C3,HDAC7,TGFB2,CHUK,STAT5B,MAP2K1,E2F2,ATM,STAT5A,RBL2,HDAC4,HDAC2,PIK3C2A,HDAC8,GRB2,CRKL,MDM2,SIN3A,HDAC5,HDAC3,CDK4,CDKN1A,CDKN1B
T Cell Receptor Signaling	14.4	0.321	MAP2K4,RAF1,FYN,PIK3CA,Calm1 (includes others),MAPK1,PIK3R1,CD4,MAPK3,CD8A,CTLA4,CD8B,PPP3R2,PTPRC,CD28,NFAT5,TXK,PIK3C3,CHUK,MAP2K1,ATM,PIK3C2A,GRB2,MAP3K1,NFATC1,NFATC4,MALT1,TEC,FOS,CBL,VAV3,PAG1,LAT,VAV1,ELK1
TREM1 Signaling	14.3	0.38	TLR1,TREM1,ICAM1,MAPK1,MAPK3,TLR8,CD83,FCGR2B,CXCL3,TLR7,STAT5B,ITGB1,STAT5A,IL10,GRB2,ITGA5,TLR2,TLR4,NOD2,TLR5,CCL7,CD40,Tlr13,CD86,CSF2,TNF,ITGAX
LPS-stimulated MAPK Signaling	14.2	0.366	MAP2K6,MAP2K4,RAF1,PIK3CA,MAPK1,PIK3R1,MAPK3,MAP3K5,CDC42,MAP3K7,PIK3C3,CREB1,LBP,CHUK,NFKBIB,MAP2K1,PRKD1,ATM,PIK3C2A,ATF1,MAPK9,FOS,TLR4,MAPK14,PRKCI,PRKCD,MAPK10,CD14,PRKCH,ELK1
Neuregulin Signaling	14.2	0.324	RAF1,MAPK1,PIK3R1,MAPK3,CRK,PTEN,HSP90B1,MTOR,RPS6KB2,ERBB2,STAT5B,MAP2K1,PRKD1,RNF41,ITGA4,EGFR,ITGB1,STAT5A,RPS6KB1,SRC,GRB2,CRKL,ITGA2,HBEGF,ITGA5,ERBB3,PRKCI,PRKCD,TGFA,PRKCH,CDKN1B,ELK1,EREG
PPAR Signaling	14	0.324	PPARA,RAF1,IL1A,MAPK1,IL1RL1,MAPK3,MAP4K4,EP300,HSP90B1,MAP3K7,NGFR,PDGFRA,NCOR1,CHUK,NFKBIB,TNFRSF1B,STAT5B,MAP2K1,TNFRSF11B,PDGFRB,PPARG,STAT5A,SRA1,GRB2,TNFRSF1A,TRAF6,IL33,FOS,TRAF2,IL1RN,NCOA1,PTGS2,TNF,PPARGC1A
Type II Diabetes Mellitus Signaling	14	0.236	MAP2K4,PIK3CA,MAPK1,PIK3R1,MAPK3,SOCS2,ADIPOQ,SMPD1,MAP3K5,MTOR,ACSBG1,MAP3K7,NGFR,PIK3C3,ACSL4,IRS2,CHUK,NFKBIB,TNFRSF1B,NSMAF,PRKD1,TNFRSF11B,ATM,PPARG,PIK3C2A,TNFRSF1A,MAP3K1,CD36,MAPK9,TRAF2,PRKCI,PRKCD,GCK,MAPK10,PRKCH,TNF,SOCS5,ACSL1
Dendritic Cell Maturation	14	0.232	MAP2K4,PIK3CA,IL1A,LEP,ICAM1,MAPK1,PDIA3,LEPR,MAPK3,PIK3R1,CD83,FCGR2B,EP300,CD1D,COL1A2,PIK3C3,NGFR,CREB1,LY75,CHUK,NFKBIB,STAT1,TNFRSF1B,COL18A1,ATM,TNFRSF11B,PIK3C2A,IL10,TNFRSF1A,RELB,MAPK9,IFNA1/IFNA13,TLR2,IL33,TRAF6,COL1A1,TLR4,MAPK14,CD80,CD40,IL1RN,ZBTB12,MAPK10,CD86,CSF2,TNF,CCR7,IFNAR1
Role of Pattern Recognition Receptors in Recognition of Bacteria and Viruses	13.7	0.321	MAP2K4,TLR1,PIK3CA,MAPK1,MAPK3,PIK3R1,TLR8,EIF2S1,RNASEL,IFIH1,PIK3C3,CREB1,TLR7,NOD1,PRKD1,ATM,PTX3,PIK3C2A,IL10,MAPK9,IFNA1/IFNA13,TRAF6,TLR2,TLR4,NOD2,CLEC7A,PRKCI,TLR5,PRKCD,DDX58,MAPK10,MAVS,PRKCH,TNF
